# Supplementary material for: Transcriptional Shifts Highlight the Role of Nutrients in Harmful Brown Tide Dynamics
Source: Front Microbiol. 2019 Feb 12;10:136. doi: 10.3389/fmicb.2019.00136 (PMC6379262; doi:10.3389/fmicb.2019.00136)
Supplement: Supplementary file 1 [file Table_1.XLSX]

## Sheet: Sheet1
Table S1. Number of reads mapping to the genomes of A. anophagefferens and potentially co-ocurring species.
Sample Name	Number of Raw reads	A. anophagefferens	O. lucimarinus	O. tauri	P. tricornutum	T. pseudonana	Total mapped reads	Percent of total mapped reads that mapped to A. anophagefferens	% A. anophagefferens genome covered
June 14 (1)	43755618	26736173	302159	150235	390345	409479	27988391	95.5259	84.8
June 16 (2)	40228517	27639305	420623	209038	565922	614235	29449123	93.8544	88.8
June 22 (3a)	29837178	3075098	60964	30305	79466	84929	3330762	92.3242	67.1
June 22 (3)	95564584	2432615	43170	43088	58354	57781	2635008	92.3191	70.9
Control (4)	41156535	22784703	178339	88974	213690	223397	23489103	97.0012	84
Ammonium (5)	39539666	20007667	103522	51664	118239	140382	20421474	97.9737	84.5
Phosphate (6)	36797290	18587864	96838	48456	130206	161219	19024583	97.7044	84.3
N&P (7)	37442936	18411115	63298	31665	91457	110346	18707881	98.4137	84.4
Culture control (8)	59879715	39796204	46485	23314	99202	106577	40071782	99.3123	85.4
