# Supplementary material for: Transcriptional Shifts Highlight the Role of Nutrients in Harmful Brown Tide Dynamics
Source: Front Microbiol. 2019 Feb 12;10:136. doi: 10.3389/fmicb.2019.00136 (PMC6379262; doi:10.3389/fmicb.2019.00136)
Supplement: Supplementary file 2 [file Table_2.XLSX]

## Sheet: Sheet1
Dataset S1. All predicted gene models from the A. anophagefferens genome and associated gene expression data.
		Kegg Modules							Other classifications			Expression level (TPM)
gene	Protein ID	Kegg#	Kegg Definition	Module ID	Module Definition	Submodule1	Submodule2	SuperModule	KOG Class	KOG function	GO term	1 (June 14)	2 (June 16)	3 (June 22)	4 (Control)	5 (Ammonium)	6 (Phosphate)	7 (N&P)	8 (Culture control)
gw1.7.3.1	16								Dyneins, heavy chain	Cytoskeleton	ATP binding | nucleotide binding | nucleoside-triphosphatase activity | microtubule motor activity | microtubule-based movement | dynein complex	1.07181	4.99151	0.411523	2.76713	2.88932	1.84017	2.6738	20.4392
gw1.12.2.1	58	K01529							DNA/RNA helicase MER3/SLH1, DEAD-box superfamily	RNA processing and modification	ATP binding | ATP-dependent helicase activity | nucleic acid binding | helicase activity | nucleotide binding | nucleoside-triphosphatase activity | diacylglycerol pyrophosphate phosphatase activity | thiamin-pyrophosphatase activity | DNA helicase IV activity | UDP-2,3-diacylglucosamine hydrolase activity | bis(5'-nucleosyl)-tetraphosphatase activity | dATP pyrophosphohydrolase activity | pyroph…	31.9043	141.732	43.2099	43.2099	50.2938	49.2114	55.0802	69.2039
gw1.18.6.1	103								Multidrug resistance-associated protein/mitoxantrone resistance protein, ABC superfamily	Secondary metabolites biosynthesis, transport and catabolism	ATP binding | transport | integral to membrane | ATPase activity, coupled to transmembrane movement of substances | ATPase activity | nucleotide binding | nucleoside-triphosphatase activity	2.71526	2.64856	13.9918	2.46914	1.90989	1.36698	2.62032	0.0499127
gw1.11.3.1	119								Multidrug resistance-associated protein/mitoxantrone resistance protein, ABC superfamily	Secondary metabolites biosynthesis, transport and catabolism	ATP binding | transport | integral to membrane | ATPase activity, coupled to transmembrane movement of substances | aspartic-type endopeptidase activity | proteolysis and peptidolysis | ATPase activity | nucleotide binding | nucleoside-triphosphatase activity	0.857449	1.1545	0.411523	0.766284	0.636631	1.20925	1.12299	0.0249563
gw1.20.8.1	200	K12815							mRNA splicing factor ATP-dependent RNA helicase	RNA processing and modification	ATP binding | ATP-dependent helicase activity | nucleic acid binding | helicase activity | ATP-dependent DNA helicase activity | ATP-dependent RNA helicase activity | DNA-dependent ATPase activity | RNA-dependent ATPase activity | protein-transporting ATPase activity | DNA translocase activity | ATPase activity | single-stranded DNA-dependent ATP-dependent DNA helicase activity | ATPase activity,…	11.5398	2.24109	9.87654	27.6713	28.7953	29.653	32.9947	25.2308
gw1.61.1.1	205								Myosin class II heavy chain	Cytoskeleton		0.107181	0	0	0	0.0979432	0	0.106952	0.0249563
gw1.9.4.1	220	K13412							Ca2+/calmodulin-dependent protein kinase, EF-Hand protein superfamily	Signal transduction mechanisms	protein kinase activity | ATP binding | protein amino acid phosphorylation | protein-tyrosine kinase activity | calcium ion binding | protein serine/threonine kinase activity | transmembrane receptor protein serine/threonine kinase activity | 3-phosphoinositide-dependent protein kinase activity | DNA-dependent protein kinase activity | AMP-activated protein kinase activity | casein kinase activit…	0.142908	0.611205	0	0	0.0489716	0.105152	0.106952	0.174694
gw1.13.2.1	231	K12813							mRNA splicing factor ATP-dependent RNA helicase	RNA processing and modification	ATP binding | ATP-dependent helicase activity | nucleic acid binding | helicase activity | ATP-dependent DNA helicase activity | ATP-dependent RNA helicase activity | DNA-dependent ATPase activity | RNA-dependent ATPase activity | protein-transporting ATPase activity | DNA translocase activity | ATPase activity | single-stranded DNA-dependent ATP-dependent DNA helicase activity | ATPase activity,…	35.7985	92.5976	55.144	89.272	90.4505	92.7445	100.535	115.523
gw1.9.5.1	268	K12598	MTR4, SKIV2L2; ATP-dependent RNA helicase DOB1 [EC:3.6.4.13]	M00393	TRAMP complex [PATH:map03018]	RNA processing	Genetic information processing	Structural complex	Nuclear exosomal RNA helicase MTR4, DEAD-box superfamily	RNA processing and modification	ATP binding | ATP-dependent helicase activity | nucleic acid binding | helicase activity | diacylglycerol pyrophosphate phosphatase activity | thiamin-pyrophosphatase activity | DNA helicase IV activity | UDP-2,3-diacylglucosamine hydrolase activity | bis(5'-nucleosyl)-tetraphosphatase activity | dATP pyrophosphohydrolase activity | pyrophosphatase activity | hydrolase activity, acting on acid an…	17.6492	181.46	59.2593	155.343	129.922	128.864	124.706	98.2531
gw1.25.9.1	282	K00323							C-type lectin	Defense mechanisms	electron transport | oxidoreductase activity | NAD(P) transhydrogenase activity | NAD(P)+ transhydrogenase (AB-specific) activity | proton transport	1.7149	0.271647	0.823045	231.077	282.125	298.423	464.332	165.885
gw1.4.27.1	283	K14569							GTP-binding protein AARP2 involved in 40S ribosome biogenesis	Translation, ribosomal structure and biogenesis	ATP binding	25.9736	262.92	79.4239	177.309	138.394	144.637	157.112	63.6636
gw1.21.8.1	296	K03235							ATPase component of ABC transporters with duplicated ATPase domains/Translation elongation factor EF-3b	Translation, ribosomal structure and biogenesis	ATP binding | ATPase activity | nucleotide binding | nucleoside-triphosphatase activity	15.4698	7.87776	9.0535	934.355	1356.02	1354.21	2123.9	605.341
gw1.47.2.1	316								O-linked N-acetylglucosamine transferase OGT	Signal transduction mechanisms	alpha-1,6-mannosyltransferase activity | alpha-1,2-mannosyltransferase activity | mannosyltransferase activity | alpha-1,3-mannosyltransferase activity | UDP-glucose:glycoprotein glucosyltransferase activity | glycolipid mannosyltransferase activity | oligosaccharyl transferase activity | dolichyl-phosphate-glucose-glycolipid alpha-glucosyltransferase activity | acetylglucosaminyltransferase acti…	0	0	0	0	0.0979432	0.0525762	0.0534759	0.299476
gw1.13.5.1	322								Predicted signaling-associated protein (contains a PDZ domain)	General function prediction only	serine-type endopeptidase activity | proteolysis and peptidolysis	15.184	5.39898	26.3374	4.51256	6.66014	4.31125	4.4385	11.0806
gw1.2.17.1	327								Myosin VII, myosin IXB and related myosins	Cell motility	motor activity | ATP binding | myosin | structural constituent of ribosome | intracellular | ribosome | protein biosynthesis	1.53626	1.18846	2.88066	1.66028	1.46915	1.26183	1.5508	0.0499127
gw1.33.1.1	333								von Willebrand factor and related coagulation proteins	Defense mechanisms	UDP-N-acetylmuramoylalanyl-D-glutamyl-2,6-diaminopimelate-D-alanyl-D-alanine ligase activity | acid-amino acid ligase activity | ribosomal S6-glutamic acid ligase activity	0.321543	0.0679117	0	0.808855	1.07738	0.946372	0.909091	36.4861
gw1.8.11.1	348								Predicted membrane protein (associated with esophageal cancer in humans)	Function unknown	protein folding | heat shock protein binding | unfolded protein binding	0.500179	0.0679117	1.23457	0.212857	0.0979432	0.315457	0.374332	0.424258
gw1.9.7.1	359	K09667							O-linked N-acetylglucosamine transferase OGT	Signal transduction mechanisms	alpha-1,6-mannosyltransferase activity | alpha-1,2-mannosyltransferase activity | mannosyltransferase activity | alpha-1,3-mannosyltransferase activity | UDP-glucose:glycoprotein glucosyltransferase activity | glycolipid mannosyltransferase activity | oligosaccharyl transferase activity | dolichyl-phosphate-glucose-glycolipid alpha-glucosyltransferase activity | acetylglucosaminyltransferase acti…	18.3637	250.934	139.095	73.0524	77.4731	89.4322	92.3529	59.5957
gw1.1.16.1	375	K03696							Chaperone HSP104 and related ATP-dependent Clp proteases	Posttranslational modification, protein turnover, chaperones	ATP binding | nucleotide binding | nucleoside-triphosphatase activity | protein binding | protein metabolism | endopeptidase Clp activity	283.387	18.2343	302.469	9.32312	11.2635	7.46583	10.6952	41.9516
gw1.2.25.1	389	K01537							Ca2+ transporting ATPase	Inorganic ion transport and metabolism	ATP binding | ATPase activity, coupled to transmembrane movement of ions, phosphorylative mechanism | proton transport | membrane | cation transport | catalytic activity | metabolism | hydrolase activity, acting on acid anhydrides, catalyzing transmembrane movement of substances | calcium-transporting ATPase activity	17.7921	41.9694	34.5679	20.2214	24.3389	19.1377	26.4706	52.9823
gw1.54.4.1	456											0.250089	1.01868	0.411523	0.255428	0.489716	0.42061	0.374332	1.47242
gw1.10.12.1	487											0.035727	5.43294	2.88066	0.34057	0.0979432	0.315457	0.320856	0.27452
gw1.8.15.1	521	K10843	ERCC3, XPB; DNA excision repair protein ERCC-3 [EC:3.6.4.12]	M00290	Holo-TFIIH complex [PATH:map03420] [BR:ko03021 ko03400]	Repair system	Genetic information processing	Structural complex	RNA polymerase II transcription initiation/nucleotide excision repair factor TFIIH, 3'-5' helicase subunit SSL2	Transcription	DNA binding | ATP-dependent DNA helicase activity | ATP binding | nucleus | nucleotide-excision repair | ATP-dependent helicase activity | nucleic acid binding | helicase activity | diacylglycerol pyrophosphate phosphatase activity | thiamin-pyrophosphatase activity | DNA helicase IV activity | UDP-2,3-diacylglucosamine hydrolase activity | bis(5'-nucleosyl)-tetraphosphatase activity | dATP pyrop…	24.5445	11.3413	62.963	46.4027	52.8404	47.8444	53.9572	52.6329
gw1.2.40.1	539	K05349									hydrolase activity, hydrolyzing O-glycosyl compounds | carbohydrate metabolism | beta-glucosidase activity	0.35727	1.83362	1.64609	0.297999	0.29383	0.525762	0.320856	0.074869
gw1.3.33.1	550								AAA+-type ATPase	Posttranslational modification, protein turnover, chaperones	calcium ion binding | ATP binding | nucleotide binding | nucleoside-triphosphatase activity | ATP-dependent DNA helicase activity | ATP-dependent RNA helicase activity | ATP-dependent helicase activity | DNA-dependent ATPase activity | RNA-dependent ATPase activity | protein-transporting ATPase activity | DNA translocase activity | ATPase activity | single-stranded DNA-dependent ATP-dependent DNA…	7.7885	14.635	54.7325	46.4027	49.6572	36.8034	41.3369	134.015
gw1.14.19.1	587											0.392997	2.44482	0	0.170285	0.489716	0.157729	0.320856	0.249563
gw1.2.45.1	619	K10357							Myosin class V heavy chain	Cytoskeleton	motor activity | ATP binding | myosin	0.500179	1.01868	0.823045	1.36228	1.46915	1.31441	1.60428	0.149738
gw1.8.21.1	687	K07376							cGMP-dependent protein kinase	Signal transduction mechanisms	protein kinase activity | ATP binding | protein amino acid phosphorylation | protein-tyrosine kinase activity | protein serine/threonine kinase activity | cAMP-dependent protein kinase complex | cAMP-dependent protein kinase regulator activity	0	0.713073	0	0.255428	0.146915	0.210305	0.320856	0.149738
gw1.23.26.1	733	K13177							Putative DEAD-box RNA helicase DDX1	RNA processing and modification	nucleic acid binding | ATP binding | ATP-dependent helicase activity | helicase activity | diacylglycerol pyrophosphate phosphatase activity | thiamin-pyrophosphatase activity | DNA helicase IV activity | UDP-2,3-diacylglucosamine hydrolase activity | bis(5'-nucleosyl)-tetraphosphatase activity | dATP pyrophosphohydrolase activity | pyrophosphatase activity | hydrolase activity, acting on acid an…	17.1847	17.5891	52.6749	28.5228	29.8237	27.0242	34.1176	30.9458
gw1.45.8.1	741								Mitochondrial Fe/S cluster exporter, ABC superfamily	Intracellular trafficking, secretion, and vesicular transport	ATP binding | transport | integral to membrane | ATPase activity, coupled to transmembrane movement of substances | ATPase activity | nucleotide binding | nucleoside-triphosphatase activity	2.1079	0.40747	6.17284	6.25798	7.63957	7.5184	9.03743	13.5513
gw1.5.44.1	769								Predicted unusual protein kinase	General function prediction only		474.312	208.693	520.988	57.9821	68.5113	78.3912	80.8021	202.67
gw1.8.24.1	821								FOG: Leucine rich repeat	General function prediction only		0	0.101868	0.411523	0	0	0	0.0534759	0
gw1.2.52.1	824	K01262							Xaa-Pro aminopeptidase	Amino acid transport and metabolism	proteolysis and peptidolysis | metalloexopeptidase activity | aspartic-type endopeptidase activity | X-Pro aminopeptidase activity	11.5756	6.24788	30.8642	28.1822	31.9295	28.8644	35.7219	43.2992
gw1.13.14.1	829	K06158							ATPase component of ABC transporters with duplicated ATPase domains/Translation elongation factor EF-3b	Translation, ribosomal structure and biogenesis	ATP binding | ATPase activity | nucleotide binding | nucleoside-triphosphatase activity	9.03894	3.87097	33.7449	9.1954	10.9696	8.04416	8.34225	14.9239
gw1.35.7.1	832	K12396							Vesicle coat complex AP-3, delta subunit	Intracellular trafficking, secretion, and vesicular transport		24.0443	113.922	43.2099	58.3227	64.8874	63.8801	65.5615	55.6027
gw1.5.47.1	845								Vacuolar sorting protein VPS1, dynamin, and related proteins	Intracellular trafficking, secretion, and vesicular transport	GTP binding | GTPase activity | dynamin GTPase activity	1.78635	0.679117	1.64609	2.72456	3.13418	2.62881	4.38503	0.324432
gw1.7.61.1	895	K16911							ATP-dependent RNA helicase	RNA processing and modification	ATP binding | ATP-dependent helicase activity | nucleic acid binding | helicase activity | diacylglycerol pyrophosphate phosphatase activity | thiamin-pyrophosphatase activity | DNA helicase IV activity | UDP-2,3-diacylglucosamine hydrolase activity | bis(5'-nucleosyl)-tetraphosphatase activity | dATP pyrophosphohydrolase activity | pyrophosphatase activity | hydrolase activity, acting on acid an…	20.9718	205.433	90.1235	153.044	126.494	149.106	153.904	43.5987
gw1.12.21.1	903	K18059							Sulfate/bicarbonate/oxalate exchanger SAT-1 and related transporters (SLC26 family)	Inorganic ion transport and metabolism	sulfate porter activity | sulfate transport | membrane	19.7928	150.832	62.1399	21.2005	24.3389	22.2923	22.0321	63.9381
gw1.16.8.1	909								Multidrug resistance-associated protein/mitoxantrone resistance protein, ABC superfamily	Secondary metabolites biosynthesis, transport and catabolism	ATP binding | transport | integral to membrane | ATPase activity, coupled to transmembrane movement of substances | tRNA ligase activity | tRNA aminoacylation for protein translation | ATPase activity | nucleotide binding | nucleoside-triphosphatase activity | recombinase activity | DNA recombination	1.14327	0.441426	0.823045	6.04513	6.95397	6.57203	9.09091	6.58847
gw1.2.61.1	955	K13753							K+-dependent Ca2+/Na+ exchanger NCKX1 and related proteins	Signal transduction mechanisms	integral to membrane	0	1.01868	0	0.0425713	0	0	0	0.199651
gw1.21.22.1	959								Chromatin remodeling complex WSTF-ISWI, small subunit	Transcription	DNA binding | ATP binding | ATP-dependent helicase activity | nucleic acid binding | helicase activity	4.46588	7.06282	6.58436	10.1745	13.3203	12.6183	13.8503	20.9883
gw1.9.40.1	983	K13750							K+-dependent Ca2+/Na+ exchanger NCKX1 and related proteins	Signal transduction mechanisms	calcium ion binding | integral to membrane	0.500179	0.373514	0	0.468284	0.685602	0.630915	1.01604	0.074869
gw1.9.41.1	987	K13100							Uncharacterized conserved protein	General function prediction only	RNA binding	36.263	69.9491	127.572	77.2669	89.0793	76.6036	88.7166	178.338
gw1.4.66.1	1009	K05657							Peptide exporter, ABC superfamily	Intracellular trafficking, secretion, and vesicular transport	ATP binding | transport | integral to membrane | ATPase activity, coupled to transmembrane movement of substances | ATPase activity | nucleotide binding | nucleoside-triphosphatase activity	8.50304	64.7878	16.8724	9.53597	9.6474	9.09569	10.3209	6.26404
gw1.3.55.1	1015	K13807							Protein serine/threonine phosphatase RDGC/PPEF, contains STphosphatase and EF-hand domains	Signal transduction mechanisms	calcium ion binding | hydrolase activity | protein phosphatase type 2A activity | phosphoprotein phosphatase activity | calcium-dependent protein serine/threonine phosphatase activity | magnesium-dependent protein serine/threonine phosphatase activity | magnesium-dependent protein serine/threonine phosphatase complex | CTD phosphatase activity | calcium-dependent protein serine/threonine phosphat…	0.643087	0.916808	0	0.595998	0.391773	0.893796	0.26738	60.1447
gw1.1.59.1	1041								Ca2+/calmodulin-dependent protein kinase, EF-Hand protein superfamily	Signal transduction mechanisms	protein kinase activity | ATP binding | protein amino acid phosphorylation | protein-tyrosine kinase activity | calcium ion binding | protein serine/threonine kinase activity	13.9693	4.95756	52.2634	53.8101	59.3046	57.5184	62.3529	64.4622
gw1.18.14.1	1051	K10875							DNA repair protein, SNF2 family	Replication, recombination and repair	DNA binding | ATP binding | ATP-dependent helicase activity | nucleic acid binding | helicase activity | diacylglycerol pyrophosphate phosphatase activity | thiamin-pyrophosphatase activity | DNA helicase IV activity | UDP-2,3-diacylglucosamine hydrolase activity | bis(5'-nucleosyl)-tetraphosphatase activity | dATP pyrophosphohydrolase activity | pyrophosphatase activity | hydrolase activity, act…	42.3365	27.4363	68.7243	11.6645	12.2429	13.5647	12.1925	14.4248
gw1.6.61.1	1068	K02036	pstB; phosphate transport system ATP-binding protein [EC:3.6.3.27]	M00222	Phosphate transport system [PATH:map02010] [BR:ko02000]	Phosphate and amino acid transport system	Environmental information processing	Structural complex	Peptide exporter, ABC superfamily	Intracellular trafficking, secretion, and vesicular transport	ATP binding | ATPase activity | nucleotide binding | nucleoside-triphosphatase activity	0.571633	0.916808	0	2.12857	3.42801	2.78654	3.68984	88.2206
gw1.2.77.1	1116	K03254							Translation initiation factor 3, subunit a (eIF-3a)	Translation, ribosomal structure and biogenesis		18.1136	335.552	118.93	310.175	259.452	259.096	262.941	269.004
gw1.11.36.1	1127	K16302							Predicted membrane protein, contains two CBS domains	Function unknown		0.428725	1.56197	2.46914	0.851426	1.3712	1.26183	1.06952	35.1136
gw1.23.30.1	1128								AAA+-type ATPase	Posttranslational modification, protein turnover, chaperones	nucleotide binding | nucleoside-triphosphatase activity | ATP binding | hydrolase activity, acting on acid anhydrides	7.64559	54.601	59.6708	48.2333	44.0255	42.4816	44.385	56.5261
gw1.24.30.1	1129								Zinc carboxypeptidase	Amino acid transport and metabolism	carboxypeptidase A activity | proteolysis and peptidolysis	0.107181	0.0339559	0	0.0425713	0.0489716	0.105152	0.0534759	0.0249563
gw1.7.68.1	1134								Betaine aldehyde dehydrogenase	Energy production and conversion	metabolism | oxidoreductase activity | aldehyde dehydrogenase (NAD) activity	115.506	201.868	151.029	21.6262	20.5191	21.6614	25.3476	70.7512
gw1.19.18.1	1138	K05544							Uncharacterized conserved protein	General function prediction only	tRNA processing | oxidoreductase activity | FAD binding | regulation of oxidoreductase activity	7.21686	95.1443	44.856	63.857	56.856	69.4006	67.5401	28.6998
gw1.3.60.1	1140	K15865							Predicted Fe-S oxidoreductase	General function prediction only	molecular function unknown | catalytic activity | iron ion binding	2.35798	32.5637	23.0453	27.0328	24.8286	23.2913	23.6898	18.2181
gw1.52.3.1	1146	K02516							Protein kinase inhibitor	Cell cycle control, cell division, chromosome partitioning	cytoplasm | methyltransferase activity | rRNA (adenine-N6,N6-)-dimethyltransferase activity | C-terminal protein carboxyl methyltransferase activity | C-methyltransferase activity | N-methyltransferase activity | O-methyltransferase activity | S-methyltransferase activity | RNA methyltransferase activity | mRNA methyltransferase activity | tRNA methyltransferase activity | protein methyltransfera…	6.39514	29.236	13.9918	19.3699	19.5397	18.612	18.8235	14.1502
gw1.3.61.1	1147								K+-channel ERG and related proteins, contain PAS/PAC sensor domain	Signal transduction mechanisms	voltage-gated potassium channel activity | potassium ion transport | membrane	0.142908	3.08998	0.411523	0.34057	0.195886	0.262881	0.588235	0.224607
gw1.20.40.1	1158								Na+-independent Cl/HCO3 exchanger AE1 and related transporters (SLC4 family)	Inorganic ion transport and metabolism	anion transport | anion exchanger activity | integral to membrane	20.0786	82.4109	38.2716	77.1818	64.0548	78.7592	72.4599	37.709
gw1.10.24.1	1165								Transporter, ABC superfamily (Breast cancer resistance protein)	Secondary metabolites biosynthesis, transport and catabolism	ATP binding | ATPase activity | nucleotide binding | nucleoside-triphosphatase activity	97.1418	12.3599	139.506	2.46914	3.72184	2.89169	3.63636	6.18917
gw1.3.63.1	1175								ATP-dependent RNA helicase	RNA processing and modification	nucleic acid binding | ATP binding | ATP-dependent helicase activity | helicase activity | diacylglycerol pyrophosphate phosphatase activity | thiamin-pyrophosphatase activity | DNA helicase IV activity | UDP-2,3-diacylglucosamine hydrolase activity | bis(5'-nucleosyl)-tetraphosphatase activity | dATP pyrophosphohydrolase activity | pyrophosphatase activity | hydrolase activity, acting on acid an…	5.93069	1.39219	9.87654	9.15283	12.145	11.3565	16.3636	14.6494
gw1.7.69.1	1185								GTP-binding protein GP-1	General function prediction only	GTP binding | protein biosynthesis | GTPase activity | protein-synthesizing GTPase activity	5.2876	63.2598	30.0412	53.7676	57.0029	51.3144	63.262	73.3217
gw1.4.75.1	1191	K00555							tRNA methyltransferase	Translation, ribosomal structure and biogenesis	S-adenosylmethionine-dependent methyltransferase activity | RNA binding | tRNA (guanine-N2-)-methyltransferase activity | tRNA processing	3.46552	47.5382	25.1029	40.2299	33.7904	38.3281	39.8396	13.0771
gw1.3.65.1	1193	K14440							Chromatin remodeling protein HARP/SMARCAL1, DEAD-box superfamily	Chromatin structure and dynamics	DNA binding | ATP binding | ATP-dependent helicase activity | nucleic acid binding | helicase activity | ATP-dependent DNA helicase activity | ATP-dependent RNA helicase activity | DNA-dependent ATPase activity | RNA-dependent ATPase activity | protein-transporting ATPase activity | DNA translocase activity | ATPase activity | single-stranded DNA-dependent ATP-dependent DNA helicase activity | AT…	1.60772	0.40747	2.88066	4.98084	6.12145	5.57308	7.43316	8.53506
gw1.12.25.1	1204								Selenocysteine-specific elongation factor	Translation, ribosomal structure and biogenesis	GTP binding | protein biosynthesis | GTPase activity | protein-synthesizing GTPase activity	6.18078	4.10866	23.0453	15.9642	15.2302	14.9317	16.9519	29.3986
gw1.5.75.1	1208								Ca2+/calmodulin-dependent protein kinase, EF-Hand protein superfamily	Signal transduction mechanisms	protein kinase activity | ATP binding | protein amino acid phosphorylation | protein-tyrosine kinase activity | calcium ion binding | protein serine/threonine kinase activity | transmembrane receptor protein serine/threonine kinase activity | 3-phosphoinositide-dependent protein kinase activity | DNA-dependent protein kinase activity | AMP-activated protein kinase activity | casein kinase activit…	47.0525	52.3599	26.749	87.5266	107.689	60.5152	75.5615	12.1288
gw1.9.47.1	1219	K12375							Sulfatase	General function prediction only	metabolism | sulfuric ester hydrolase activity | N-acetylgalactosamine-4-sulfatase activity	0.035727	0.237691	0	0.0425713	0.0489716	0	0	0.174694
gw1.44.2.1	1243	K10406							Kinesin (KAR3 subfamily)	Cytoskeleton	microtubule motor activity | ATP binding | microtubule associated complex | microtubule-based movement | ATP-dependent DNA helicase activity | ATP-dependent RNA helicase activity | ATP-dependent helicase activity | DNA-dependent ATPase activity | RNA-dependent ATPase activity | protein-transporting ATPase activity | DNA translocase activity | ATPase activity | single-stranded DNA-dependent ATP-de…	1.17899	1.93548	0	1.87314	2.25269	1.68244	1.76471	0.324432
gw1.37.1.1	1245								Transporter, ABC superfamily (Breast cancer resistance protein)	Secondary metabolites biosynthesis, transport and catabolism	ATP binding | ATPase activity | nucleotide binding | nucleoside-triphosphatase activity	0	0	0	0	0	0	0	0
gw1.17.15.1	1254	K04567	KARS, lysS; lysyl-tRNA synthetase, class II [EC:6.1.1.6]	M00360	Aminoacyl-tRNA biosynthesis, prokaryotes [PATH:map00970]	Aminoacyl tRNA	Metabolism	Functional set	Lysyl-tRNA synthetase (class II)	Translation, ribosomal structure and biogenesis	aspartate-tRNA ligase activity | ATP binding | aspartyl-tRNA aminoacylation | lysine-tRNA ligase activity | lysyl-tRNA aminoacylation | tRNA ligase activity | cytoplasm | tRNA aminoacylation for protein translation | nucleic acid binding	12.7188	11.9525	39.0947	157.982	146.964	145.899	166.043	216.222
gw1.5.80.1	1261								Sulfatase	General function prediction only	metabolism | sulfuric ester hydrolase activity | hydroxymethylglutaryl-CoA reductase (NADPH) activity | biosynthesis | N-acetylgalactosamine-4-sulfatase activity	0	0	0	0	0	0	0	0.0249563
gw1.23.33.1	1287	K00679							Lecithin:cholesterol acyltransferase (LCAT)/Acyl-ceramide synthase	Lipid transport and metabolism	phosphatidylcholine-sterol O-acyltransferase activity | lipid metabolism | phospholipid:diacylglycerol acyltransferase activity	39.4427	1.32428	49.7942	7.19455	7.88443	6.30915	6.25668	7.53681
gw1.2.82.1	1293	K08832							Serine/threonine protein kinase	Signal transduction mechanisms	protein kinase activity | ATP binding | protein amino acid phosphorylation | protein-tyrosine kinase activity | protein serine/threonine kinase activity | transmembrane receptor protein serine/threonine kinase activity | 3-phosphoinositide-dependent protein kinase activity | DNA-dependent protein kinase activity | AMP-activated protein kinase activity | casein kinase activity | casein kinase I ac…	3.9657	27.7419	36.214	24.4359	24.0451	23.5016	30.2674	41.9017
gw1.25.19.1	1296	K14787							RNA-binding protein (RRM superfamily)	General function prediction only	nucleic acid binding	11.7185	116.876	89.3004	50.4896	37.6102	45.3733	49.7326	10.7063
gw1.16.15.1	1309	K01108							Phosphatidylinositol 3-phosphate 3-phosphatase myotubularin MTM1	Intracellular trafficking, secretion, and vesicular transport	phosphoprotein phosphatase activity | protein amino acid dephosphorylation | inositol or phosphatidylinositol phosphatase activity | phospholipid dephosphorylation	20.7217	14.3294	31.2757	20.3491	23.4574	18.98	23.6364	27.7764
gw1.2.86.1	1318								Phytoene desaturase	Coenzyme transport and metabolism	electron transport | oxidoreductase activity | carotenoid biosynthesis | oxidoreductase activity, acting on paired donors, with incorporation or reduction of molecular oxygen | FAD binding	67.9528	3.53141	114.815	3.4057	7.00294	3.99579	5.02674	34.5146
gw1.8.43.1	1326											0.035727	0.101868	0	0.255428	0.244858	0	0.26738	0
gw1.35.16.1	1327								Sulfatase	General function prediction only	metabolism | sulfuric ester hydrolase activity | N-acetylgalactosamine-4-sulfatase activity	1.39335	1.62988	2.88066	1.06428	1.46915	1.47213	1.92513	19.1415
gw1.22.24.1	1346								O-acetyltransferase	General function prediction only		14.7553	8.08149	39.9177	29.8851	32.4192	27.8128	30.3209	38.7821
gw1.51.12.1	1350	K04409							p21-activated serine/threonine protein kinase	Signal transduction mechanisms	protein kinase activity | ATP binding | protein amino acid phosphorylation | protein-tyrosine kinase activity | protein serine/threonine kinase activity	2.92962	2.71647	2.88066	6.51341	5.97453	7.25552	7.05882	0.074869
gw1.12.28.1	1353								Phytoene desaturase	Coenzyme transport and metabolism	electron transport | oxidoreductase activity | disulfide oxidoreductase activity | metabolism | carotenoid biosynthesis | oxidoreductase activity, acting on paired donors, with incorporation or reduction of molecular oxygen | FAD binding	0.785995	0.135823	0.411523	1.192	1.66503	1.20925	1.5508	4.16771
gw1.21.26.1	1387	K00854	xylB, XYLB; xylulokinase [EC:2.7.1.17]	M00014	Glucuronate pathway (uronate pathway) [PATH:map00040]	Other carbohydrate metabolism	Carbohydrate and lipid metabolism	Pathway module	Sugar (pentulose and hexulose) kinases	Carbohydrate transport and metabolism	carbohydrate metabolism | xylulokinase activity	2.00071	1.66384	5.34979	5.4917	5.38688	6.04627	7.16578	7.06264
gw1.9.51.1	1424	K03452							Ca2+/Na+ exchanger NCX1 and related proteins	Signal transduction mechanisms	cell communication | integral to membrane | calcium:sodium antiporter activity | calcium ion transport | membrane	0.035727	0.169779	0	0.0425713	0.0489716	0	0	0.174694
gw1.12.32.1	1432								ATPase component of ABC transporters with duplicated ATPase domains/Translation elongation factor EF-3b	Translation, ribosomal structure and biogenesis	ATP binding | ATPase activity | nucleotide binding | nucleoside-triphosphatase activity	17.8278	0.882852	32.9218	2.08599	2.10578	2.52366	2.29947	2.82006
gw1.5.95.1	1481	K01135	ARSB; arylsulfatase B [EC:3.1.6.12]	M00076	Dermatan sulfate degradation [PATH:map00531]	Glycosaminoglycan metabolism	Carbohydrate and lipid metabolism	Pathway module	Sulfatase	General function prediction only	metabolism | sulfuric ester hydrolase activity | hydroxymethylglutaryl-CoA reductase (NADPH) activity | biosynthesis | N-acetylgalactosamine-4-sulfatase activity	0.214362	2.51273	0.823045	0.0425713	0.146915	0.262881	0.0534759	0.124782
gw1.28.10.1	1482								Chromatin remodeling protein HARP/SMARCAL1, DEAD-box superfamily	Chromatin structure and dynamics	DNA binding | ATP binding | ATP-dependent helicase activity | nucleic acid binding | helicase activity | ATP-dependent DNA helicase activity | ATP-dependent RNA helicase activity | DNA-dependent ATPase activity | RNA-dependent ATPase activity | protein-transporting ATPase activity | DNA translocase activity | ATPase activity | single-stranded DNA-dependent ATP-dependent DNA helicase activity | AT…	24.08	9.8472	102.469	34.7808	33.6925	36.1199	41.2834	22.5605
gw1.13.35.1	1493								Uncharacterized conserved protein, contains DM10 domain	Function unknown		0.285816	0.543294	0	0.468284	0.244858	0.473186	0.534759	5.56526
gw1.29.16.1	1504	K10086							Glycosyl hydrolase, family 47	Carbohydrate transport and metabolism	mannosyl-oligosaccharide 1,2-alpha-mannosidase activity | calcium ion binding | N-linked glycosylation | membrane | hydrolase activity, hydrolyzing O-glycosyl compounds | murein transglycosylase B activity | mannosidase activity | mannosyl-oligosaccharide mannosidase activity | galactosidase activity | glucosidase activity | trehalase activity | fucosidase activity | hexosaminidase activity | amy…	5.2876	3.39559	20.1646	13.112	11.6063	11.7771	12.4064	8.18568
gw1.4.99.1	1508								Na+-independent Cl/HCO3 exchanger AE1 and related transporters (SLC4 family)	Inorganic ion transport and metabolism	inorganic anion exchanger activity | anion transport | membrane | anion exchanger activity | integral to membrane	0.035727	1.1545	0	0.0425713	0	0.0525762	0.0534759	0.0249563
gw1.3.96.1	1519	K14806							ATP-dependent RNA helicase	RNA processing and modification	ATP binding | ATP-dependent helicase activity | nucleic acid binding | helicase activity | diacylglycerol pyrophosphate phosphatase activity | thiamin-pyrophosphatase activity | DNA helicase IV activity | UDP-2,3-diacylglucosamine hydrolase activity | bis(5'-nucleosyl)-tetraphosphatase activity | dATP pyrophosphohydrolase activity | pyrophosphatase activity | hydrolase activity, acting on acid an…	11.6113	90.9338	43.6214	67.2627	53.1832	55.7308	61.6578	22.0115
gw1.5.97.1	1526								Karyopherin (importin) alpha	Intracellular trafficking, secretion, and vesicular transport		21.2933	5.43294	26.3374	9.28054	9.94123	8.6225	9.89305	7.3122
gw1.2.104.1	1535	K18081							Phosphatidylinositol 3-phosphate 3-phosphatase myotubularin MTM1	Intracellular trafficking, secretion, and vesicular transport	phosphoprotein phosphatase activity | protein amino acid dephosphorylation | inositol or phosphatidylinositol phosphatase activity | phospholipid dephosphorylation | protein tyrosine phosphatase activity | prenylated protein tyrosine phosphatase activity	0.142908	0.57725	1.23457	0.383142	0.538688	0.368034	0.748663	0.898428
gw1.4.104.1	1561	K08054							Calnexin	Posttranslational modification, protein turnover, chaperones	calcium ion binding	94.5695	52.6995	181.893	166.156	237.61	147.739	181.23	184.627
gw1.30.19.1	1622	K08819							Cdc2-related protein kinase	Cell cycle control, cell division, chromosome partitioning	protein kinase activity | ATP binding | protein amino acid phosphorylation | protein-tyrosine kinase activity | protein serine/threonine kinase activity	7.57413	1.05263	13.1687	41.8476	52.5465	42.429	49.0909	0.449214
gw1.3.103.1	1628								Sulfatase	General function prediction only	catalytic activity | metabolism | sulfuric ester hydrolase activity | cerebroside-sulfatase activity	0	0.203735	0	0	0	0	0.0534759	0.0499127
gw1.56.5.1	1637	K08869							Predicted unusual protein kinase	General function prediction only		67.9886	32.4618	235.802	16.5602	20.9109	17.5605	20	35.3382
gw1.30.20.1	1640								Tubulin-tyrosine ligase-related protein	Posttranslational modification, protein turnover, chaperones	tubulin-tyrosine ligase activity | protein modification	0.107181	0	0	0.553427	0.734574	0.683491	1.01604	0.074869
gw1.4.114.1	1648	K01669							Deoxyribodipyrimidine photolyase/cryptochrome	Replication, recombination and repair	DNA photolyase activity | DNA repair | deoxyribodipyrimidine photo-lyase activity	167.596	13.039	246.091	0.936569	0.489716	0.473186	0.374332	7.28725
gw1.8.65.1	1666								Endocytosis/signaling protein EHD1	Signal transduction mechanisms	thymidylate synthase activity | thymidylate synthase biosynthesis	5.46624	7.2326	24.6914	23.0311	27.669	24.7634	26.7914	56.8505
gw1.26.36.1	1674								Endocytosis/signaling protein EHD1	Signal transduction mechanisms	thymidylate synthase activity | thymidylate synthase biosynthesis	0.142908	0.271647	0.411523	0.170285	0.0979432	0.157729	0.374332	0.074869
gw1.8.67.1	1689								ATPase component of ABC transporters with duplicated ATPase domains/Translation elongation factor EF-3b	Translation, ribosomal structure and biogenesis	ATP binding | ATPase activity | nucleotide binding | nucleoside-triphosphatase activity	70.3108	43.2258	60.0823	20.5194	18.952	15.6151	12.0856	0.199651
gw1.13.42.1	1704								Uncharacterized membrane protein, predicted efflux pump	General function prediction only	multidrug transport | drug transporter activity | antiporter activity | membrane	0	0	0	0	0	0	0	0.0249563
gw1.17.20.1	1713								Karyopherin (importin) alpha	Intracellular trafficking, secretion, and vesicular transport		4.85888	0.645161	11.9342	25.9685	28.9912	26.6036	30.6417	12.6778
gw1.3.107.1	1716	K03715									1,2-diacylglycerol 3-beta-galactosyltransferase activity	0.571633	0.0679117	2.05761	2.21371	2.64447	3.25973	3.85027	9.33367
gw1.11.53.1	1717	K08869							Predicted unusual protein kinase	General function prediction only		44.4444	2.07131	63.786	0.97914	1.3712	0.788644	1.28342	5.41552
gw1.11.55.1	1722	K03353	APC6, CDC16; anaphase-promoting complex subunit 6	M00389	APC/C complex [PATH:map04120 map04110 map04114 map04914 map04111 map04113] [BR:ko04121 ko03036]	Ubiquitin system	Genetic information processing	Structural complex	Anaphase-promoting complex (APC), Cdc16 subunit	Cell cycle control, cell division, chromosome partitioning		5.89496	0.475382	17.284	8.81226	12.5367	11.041	13.369	18.8919
gw1.11.56.1	1738								Ca2+/calmodulin-dependent protein kinase, EF-Hand protein superfamily	Signal transduction mechanisms	protein kinase activity | ATP binding | protein amino acid phosphorylation | protein-tyrosine kinase activity | calcium ion binding | protein serine/threonine kinase activity | transmembrane receptor protein serine/threonine kinase activity | 3-phosphoinositide-dependent protein kinase activity | DNA-dependent protein kinase activity | AMP-activated protein kinase activity | casein kinase activit…	0	0.0339559	0	0	0.0489716	0	0	0
gw1.5.113.1	1751								SNF2 family DNA-dependent ATPase	Chromatin structure and dynamics	DNA binding | ATP binding | ATP-dependent helicase activity | nucleic acid binding | helicase activity	53.3048	19.9321	73.6626	15.496	21.5475	18.8749	22.1925	24.9563
gw1.3.110.1	1761								Karyopherin (importin) alpha	Intracellular trafficking, secretion, and vesicular transport		8.68167	8.65874	21.8107	17.1988	19.001	18.0862	20.1604	16.546
gw1.12.38.1	1767	K14859							RNA-binding protein required for 60S ribosomal subunit biogenesis	Translation, ribosomal structure and biogenesis		16.6131	203.022	90.535	89.3997	82.1254	93.3754	96.9519	23.4589
gw1.23.42.1	1770	K03235							ATPase component of ABC transporters with duplicated ATPase domains/Translation elongation factor EF-3b	Translation, ribosomal structure and biogenesis	amino acid metabolism | ATP binding | calcium ion binding | transcription factor activity | regulation of transcription, DNA-dependent | ATPase activity | nucleotide binding | nucleoside-triphosphatase activity	139.228	417.419	409.053	295.189	176.494	216.772	178.128	70.5515
gw1.6.99.1	1771	K01188							Beta-glucosidase, lactase phlorizinhydrolase, and related proteins	Carbohydrate transport and metabolism	hydrolase activity, hydrolyzing O-glycosyl compounds | carbohydrate metabolism | beta-glucosidase activity	18.2565	4.17657	65.8436	4.38484	3.47698	2.78654	5.08021	7.76142
gw1.12.39.1	1789								Sulfatase	General function prediction only	metabolism | sulfuric ester hydrolase activity | N-acetylgalactosamine-4-sulfatase activity	0.0714541	0.441426	1.23457	0.255428	0.195886	0.105152	0.26738	0
gw1.25.30.1	1796								Ribosomal protein S6 kinase and related proteins	Signal transduction mechanisms	protein kinase activity | ATP binding | protein amino acid phosphorylation | protein-tyrosine kinase activity | protein serine/threonine kinase activity	0.035727	0.0339559	0	0.0425713	0.0979432	0.315457	0.160428	19.8652
gw1.54.15.1	1818	K10601	SYVN1, HRD1; E3 ubiquitin-protein ligase synoviolin [EC:6.3.2.19]	M00403	HRD1/SEL1 ERAD complex [PATH:map04141]	Protein processing	Genetic information processing	Structural complex	E3 ubiquitin ligase	Posttranslational modification, protein turnover, chaperones		10.2894	2.58065	27.1605	13.3674	17.8746	12.776	14.5455	17.3696
gw1.11.61.1	1821	K10405							Kinesin (KAR3 subfamily)	Cytoskeleton	microtubule motor activity | ATP binding | microtubule associated complex | microtubule-based movement | ATP-dependent DNA helicase activity | ATP-dependent RNA helicase activity | ATP-dependent helicase activity | DNA-dependent ATPase activity | RNA-dependent ATPase activity | protein-transporting ATPase activity | DNA translocase activity | ATPase activity | single-stranded DNA-dependent ATP-de…	1.10754	0.0679117	0.823045	1.31971	2.25269	1.41956	2.19251	1.67207
gw1.11.62.1	1822	K03322							Mn2+ and Fe2+ transporters of the NRAMP family	Inorganic ion transport and metabolism	transporter activity | transport | membrane	1.7149	2.34295	5.34979	2.89485	3.81978	2.83912	4.33155	0.149738
gw1.29.24.1	1835								Predicted transporter (major facilitator superfamily)	General function prediction only	sugar porter activity | carbohydrate transport | membrane | transporter activity | transport | integral to membrane | L-arabinose isomerase activity	0.0714541	0.203735	0	0.0425713	0	0.157729	0.374332	0.698777
gw1.19.28.1	1875								Myosin class V heavy chain	Cytoskeleton	motor activity | ATP binding | myosin	0.0714541	0.271647	0	0.0851426	0.195886	0.315457	0.213904	0
gw1.3.122.1	1883	K16531							FOG: TPR repeat	General function prediction only	cysteine-type endopeptidase activity | proteolysis and peptidolysis	0	0.101868	0	0	0	0	0	0.0998253
gw1.1.117.1	1895								K+-channel ERG and related proteins, contain PAS/PAC sensor domain	Signal transduction mechanisms	potassium channel activity | potassium ion transport | membrane | voltage-gated potassium channel activity | cation channel activity | cation transport | ion channel activity | ion transport	0.178635	0.339559	0	0.212857	0.146915	0.262881	0.0534759	1.12303
gw1.7.90.1	1914								Predicted transporter (major facilitator superfamily)	General function prediction only	sugar porter activity | carbohydrate transport | membrane | transporter activity | transport | integral to membrane	5.46624	7.57216	11.5226	10.0043	11.0676	9.93691	11.8717	14.7991
gw1.78.5.1	1928	K04409							p21-activated serine/threonine protein kinase	Signal transduction mechanisms	protein kinase activity | ATP binding | protein amino acid phosphorylation | protein-tyrosine kinase activity | protein serine/threonine kinase activity	0.214362	0	0	0.383142	0.440744	0.630915	0.855615	0.0249563
gw1.2.126.1	1930								DNA-dependent protein kinase	Replication, recombination and repair	phosphotransferase activity, alcohol group as acceptor	10.5752	11.5789	19.7531	15.7514	18.903	12.5657	15.1872	24.557
gw1.4.133.1	1957											1.35763	1.86757	4.93827	1.44742	2.05681	1.20925	1.60428	0
gw1.9.67.1	1964	K14997							Amino acid transporter protein	Amino acid transport and metabolism	amino acid-polyamine transporter activity | amino acid transport | membrane	5.32333	8.04754	11.1111	17.3265	18.952	15.9306	19.2513	19.3412
gw1.3.135.1	1966	K03364	CDH1; cell division cycle 20-like protein 1, cofactor of APC complex	M00389	APC/C complex [PATH:map04120 map04110 map04114 map04914 map04111 map04113] [BR:ko04121 ko03036]	Ubiquitin system	Genetic information processing	Structural complex	Anaphase promoting complex, Cdc20, Cdh1, and Ama1 subunits	Cell cycle control, cell division, chromosome partitioning		0.035727	0.101868	0	0	0	0.0525762	0.0534759	0.0249563
gw1.16.31.1	1996	K01412							Mitochondrial processing peptidase, alpha subunit	Posttranslational modification, protein turnover, chaperones	metalloendopeptidase activity | proteolysis and peptidolysis	2.35798	11.1715	10.6996	11.1537	9.59843	9.35857	10.9091	19.5408
gw1.13.54.1	2013	K01276							Prolylcarboxypeptidase (angiotensinase C)	Posttranslational modification, protein turnover, chaperones	catalytic activity | proteolysis and peptidolysis | serine-type peptidase activity	0.821722	1.93548	2.88066	2.25628	2.49755	1.94532	2.8877	1.89668
gw1.7.94.1	2040								Predicted alpha/beta hydrolase	General function prediction only	catalytic activity	18.1136	2.07131	39.9177	15.7088	19.001	14.6162	17.3262	16.0469
gw1.15.33.1	2057	K00850	pfkA, PFK; 6-phosphofructokinase 1 [EC:2.7.1.11]	M00345	Formaldehyde assimilation, ribulose monophosphate pathway [PATH:map01200 map00680]	Methane metabolism	Energy metabolism	Pathway module	Pyrophosphate-dependent phosphofructo-1-kinase	Carbohydrate transport and metabolism	6-phosphofructokinase activity | 6-phosphofructokinase complex | glycolysis	2.6438	19.6604	13.1687	27.3308	27.3262	24.9211	36.0428	11.9291
gw1.9.72.1	2065								Actin-binding protein Coronin, contains WD40 repeats	Cytoskeleton		24.5088	3.87097	21.3992	17.7097	22.2331	18.1388	23.2086	29.9226
gw1.1.132.1	2090								FOG: Leucine rich repeat	General function prediction only		0.178635	4.55008	0	0.0851426	0.0489716	0.210305	0.106952	0.424258
gw1.16.33.1	2093	K01772	hemH, FECH; ferrochelatase [EC:4.99.1.1]	M00121	Heme biosynthesis, glutamate => protoheme/siroheme [PATH:map00860]	Cofactor and vitamin biosynthesis	Nucleotide and amino acid metabolism	Pathway module	Protoheme ferro-lyase (ferrochelatase)	Coenzyme transport and metabolism	ferrochelatase activity | heme biosynthesis	25.6163	3.87097	44.0329	18.6888	21.3516	16.7192	21.9786	21.9616
gw1.15.34.1	2094								Predicted unusual protein kinase	General function prediction only		18.6138	8.04754	30.4527	3.02256	2.59549	2.57624	2.8877	3.76841
gw1.31.13.1	2105											0	0	0	0	0.0489716	0	0	0
gw1.5.133.1	2132								Delta 6-fatty acid desaturase/delta-8 sphingolipid desaturase	Lipid transport and metabolism	oxidoreductase activity | fatty acid desaturation | membrane | oxidoreductase activity, acting on paired donors, with oxidation of a pair of donors resulting in the reduction of molecular oxygen to two molecules of water	0.0714541	0.57725	0	0.127714	0.146915	0.0525762	0.0534759	0.124782
gw1.1.136.1	2155	K14791							WD40 repeat-containing protein	Function unknown		11.6827	75.9932	55.9671	56.407	40.6954	48.8433	55.2941	18.9169
gw1.13.62.1	2169	K01529							ATP-dependent RNA helicase	RNA processing and modification	ATP binding | ATP-dependent helicase activity | nucleic acid binding | helicase activity	46.2665	133.582	114.815	78.3738	92.5563	68.0336	84.8128	126.578
gw1.7.109.1	2178								C-type lectin	Defense mechanisms		0.142908	1.69779	2.46914	0.468284	1.27326	0.683491	1.17647	7.53681
gw1.44.15.1	2181	K09480										0.0714541	0.475382	3.29218	16.9434	18.6582	15.0894	22.139	25.131
gw1.1.139.1	2184	K00850	pfkA, PFK; 6-phosphofructokinase 1 [EC:2.7.1.11]	M00345	Formaldehyde assimilation, ribulose monophosphate pathway [PATH:map01200 map00680]	Methane metabolism	Energy metabolism	Pathway module	Pyrophosphate-dependent phosphofructo-1-kinase	Carbohydrate transport and metabolism	6-phosphofructokinase activity | 6-phosphofructokinase complex | glycolysis	0.96463	0.679117	1.64609	12.3457	10.8227	10.9359	15.3476	16.2466
gw1.5.142.1	2185	K03305							H+/oligopeptide symporter	Amino acid transport and metabolism	transporter activity | oligopeptide transport | membrane	0.96463	0.848896	2.88066	3.10771	3.33007	3.47003	4.2246	5.49039
gw1.5.143.1	2187	K03844	ALG11; alpha-1,2-mannosyltransferase [EC:2.4.1.131]	M00055	N-glycan precursor biosynthesis [PATH:map00510]	Glycan metabolism	Carbohydrate and lipid metabolism	Pathway module	Glycosyltransferase	Cell wall/membrane/envelope biogenesis	biosynthesis	0.714541	0.305603	0.823045	2.59685	2.98727	3.57518	4.11765	3.71849
gw1.5.144.1	2189	K10391							Beta tubulin	Cytoskeleton	structural molecule activity | microtubule | microtubule-based movement | GTPase activity | GTP binding | protein complex | protein polymerization	2.1079	2.20713	6.17284	7.87569	7.44368	7.78128	9.25134	7.91116
gw1.4.144.1	2193								Kinesin (KAR3 subfamily)	Cytoskeleton	microtubule motor activity | ATP binding | microtubule associated complex | microtubule-based movement	5.82351	7.87776	7.81893	8.3014	9.84329	8.51735	10.3209	7.96107
gw1.2.143.1	2200								Aldehyde dehydrogenase	Energy production and conversion	metabolism | oxidoreductase activity	0.714541	0.373514	0.823045	1.192	1.42018	1.68244	1.92513	2.12129
gw1.13.65.1	2213	K14788							WD40 repeat protein	General function prediction only		6.6095	127.538	83.9506	82.0349	73.7512	82.2818	79.0374	31.3202
gw1.3.147.1	2228	K00910							G protein-coupled receptor kinase	Signal transduction mechanisms	protein kinase activity | ATP binding | protein amino acid phosphorylation | protein-tyrosine kinase activity | protein serine/threonine kinase activity	0.035727	0.0679117	0	0	0.0489716	0	0.0534759	0.0998253
gw1.23.45.1	2245								Predicted transporter (major facilitator superfamily)	General function prediction only	sugar porter activity | carbohydrate transport | membrane | transporter activity | transport | integral to membrane	0.178635	2.10526	0.823045	11.5368	8.22723	9.93691	8.34225	7.41203
gw1.1.144.1	2262	K14157	AASS; alpha-aminoadipic semialdehyde synthase [EC:1.5.1.8 1.5.1.9]	M00032	Lysine degradation, lysine => saccharopine => acetoacetyl-CoA [PATH:map00310]	Lysine metabolism	Nucleotide and amino acid metabolism	Pathway module	Lysine-ketoglutarate reductase/saccharopine dehydrogenase	Amino acid transport and metabolism	electron transport | oxidoreductase activity	0.0714541	0.0679117	0	0	0	0	0	0.0249563
gw1.28.14.1	2266								ATP-dependent RNA helicase A	RNA processing and modification	ATP binding | ATP-dependent helicase activity | nucleic acid binding | helicase activity	0.678814	0.203735	3.7037	1.95828	1.76298	1.41956	2.56684	2.99476
gw1.1.146.1	2270	K05857	PLCD; phosphatidylinositol phospholipase C, delta [EC:3.1.4.11]	M00130	Inositol phosphate metabolism, PI=> PIP2 => Ins(1,4,5)P3 => Ins(1,3,4,5)P4 [PATH:map00562]	Lipid metabolism	Carbohydrate and lipid metabolism	Pathway module	Phosphoinositide-specific phospholipase C	Signal transduction mechanisms	phospholipase C activity | signal transduction | intracellular signaling cascade | phosphoinositide phospholipase C activity | lipid metabolism	5.96642	20.8489	13.5802	24.0528	31.2929	23.7645	33.9037	46.0694
gw1.8.84.1	2280								Sensory cilia assembly protein	Extracellular structures		0.214362	0.441426	0.823045	0.425713	0.587659	0.736067	0.855615	0
gw1.1.148.1	2295	K13289							Serine carboxypeptidases (lysosomal cathepsin A)	Posttranslational modification, protein turnover, chaperones	catalytic activity | serine carboxypeptidase activity | proteolysis and peptidolysis	5.60915	2.71647	13.5802	8.81226	9.69638	10.5678	10.3743	1.12303
gw1.26.41.1	2298	K02218							Casein kinase (serine/threonine/tyrosine protein kinase)	Signal transduction mechanisms	protein kinase activity | ATP binding | protein amino acid phosphorylation | protein-tyrosine kinase activity | protein serine/threonine kinase activity	70.9896	186.316	159.259	122.946	147.6	129.18	151.551	241.727
gw1.78.6.1	2300								Kinesin-like protein	Cytoskeleton	microtubule motor activity | ATP binding | microtubule associated complex | microtubule-based movement	19.7928	5.60272	1.64609	35.4619	34.5739	45.2156	38.9305	28.5251
gw1.5.161.1	2307	K10393							Kinesin-like protein	Cytoskeleton	microtubule motor activity | ATP binding | microtubule associated complex | microtubule-based movement	7.3955	0.57725	8.23045	12.8991	19.6376	17.0347	23.3155	45.5703
gw1.16.41.1	2311	K15276							UDP-galactose transporter related protein	Carbohydrate transport and metabolism		28.7245	12.6316	67.9012	68.4121	88.2468	71.1356	77.9679	94.6344
gw1.5.162.1	2314	K01103							Fructose-6-phosphate 2-kinase/fructose-2,6-biphosphatase	Carbohydrate transport and metabolism	catalytic activity | metabolism | ATP binding | fructose 2,6-bisphosphate metabolism	6.71668	77.3514	60.0823	37.335	41.43	40.694	43.2086	87.6466
gw1.3.157.1	2324	K07561							Diphthamide biosynthesis protein	Translation, ribosomal structure and biogenesis		11.0397	84.5501	52.2634	49.0847	40.3526	47.1609	48.9305	15.9221
gw1.47.8.1	2330	K11498							Kinesin-like protein	Cytoskeleton	microtubule motor activity | ATP binding | microtubule associated complex | microtubule-based movement	63.487	5.73854	9.0535	94.0826	97.9922	113.775	104.385	53.9805
gw1.3.158.1	2339	K01103							Fructose-6-phosphate 2-kinase/fructose-2,6-biphosphatase	Carbohydrate transport and metabolism	catalytic activity | metabolism | ATP binding | fructose 2,6-bisphosphate metabolism	18.4352	1.22241	63.3745	9.62112	13.859	10.3575	18.984	48.8395
gw1.3.161.1	2359								Sulfatase	General function prediction only	metabolism | sulfuric ester hydrolase activity	0.178635	0	0.411523	1.53257	1.32223	1.52471	1.22995	3.9431
gw1.15.47.1	2360	K01409							Predicted metalloprotease with chaperone activity (RNAse H/HSP70 fold)	Posttranslational modification, protein turnover, chaperones	proteolysis and peptidolysis | O-sialoglycoprotein endopeptidase activity | zinc ion binding	1.64344	2.64856	9.87654	8.8974	7.29677	6.46688	7.86096	4.01797
gw1.6.128.1	2371								Predicted sugar transporter	Carbohydrate transport and metabolism	transporter activity | transport | membrane	0.214362	0.950764	0	0.127714	0.391773	0.315457	0.26738	0.0249563
gw1.3.162.1	2373								tRNA uracil-5-methyltransferase and related tRNA-modifying enzymes	Translation, ribosomal structure and biogenesis	S-adenosylmethionine-dependent methyltransferase activity | RNA binding	4.10861	27.9796	21.8107	20.6897	19.5397	16.8244	18.8235	12.4532
gw1.18.30.1	2379								Uncharacterized membrane protein, predicted efflux pump	General function prediction only		0	0.0339559	0	1.14943	1.3712	1.36698	2.24599	2.82006
gw1.12.56.1	2413	K01365							Cysteine proteinase Cathepsin L	Posttranslational modification, protein turnover, chaperones	cysteine-type endopeptidase activity | proteolysis and peptidolysis | cysteine-type peptidase activity	0	1.7657	0	0.0425713	0	0	0	0
gw1.3.166.1	2416	K14777							ATP-dependent RNA helicase	RNA processing and modification	nucleic acid binding | ATP binding | ATP-dependent helicase activity | helicase activity	14.8267	133.922	88.0658	57.9395	47.1107	54.8896	56.7914	25.4804
gw1.6.130.1	2438											3.25116	0.0339559	10.6996	4.38484	5.53379	5.73081	7.80749	2.19616
gw1.16.45.1	2443	K03429										1.03608	2.47878	3.29218	1.23457	1.51812	1.05152	1.44385	0.0499127
gw1.34.14.1	2447	K01120							Cyclic GMP phosphodiesterase	Signal transduction mechanisms	3',5'-cyclic-nucleotide phosphodiesterase activity | signal transduction	0.107181	0.509338	0	0	0.0979432	0.157729	0.106952	0.623908
gw1.25.37.1	2456								Purple acid phosphatase	Carbohydrate transport and metabolism	hydrolase activity	11.9328	2.17317	6.99588	43.1247	38.0509	14.0379	18.6631	6.71325
gw1.2.160.1	2464											6.4666	1.66384	2.46914	39.5062	41.1851	52.1556	59.2513	86.1992
gw1.10.63.1	2470	K15538										0.714541	0.101868	0.823045	0.510856	1.12635	0.578339	1.12299	1.07312
gw1.17.26.1	2494								Serine carboxypeptidases (lysosomal cathepsin A)	Posttranslational modification, protein turnover, chaperones	serine carboxypeptidase activity | proteolysis and peptidolysis	5.57342	6.89304	26.3374	8.34398	8.9618	8.56993	10.4813	2.91989
gw1.10.67.1	2498										membrane	4.3587	0.135823	9.0535	2.63942	2.84035	2.57624	3.26203	2.94485
gw1.6.135.1	2515	K10901	BLM, RECQL3, SGS1; bloom syndrome protein [EC:3.6.4.12]	M00295	BRCA1-associated genome surveillance complex (BASC) [PATH:map03430 map03440 map03460] [BR:ko03400]	Repair system	Genetic information processing	Structural complex	ATP-dependent DNA helicase	Replication, recombination and repair	ATP binding | ATP-dependent helicase activity | nucleic acid binding | helicase activity | DNA metabolism	18.8639	2.10526	22.2222	7.15198	8.42311	6.204	9.46524	5.76491
gw1.2.165.1	2516								Cysteine proteinase Cathepsin L	Posttranslational modification, protein turnover, chaperones	cysteine-type endopeptidase activity | proteolysis and peptidolysis | cysteine-type peptidase activity	0	2.78438	0.411523	0.0425713	0.195886	0.105152	0.160428	0.124782
gw1.13.73.1	2519								Serine/threonine protein kinase	Signal transduction mechanisms	protein kinase activity | ATP binding | protein amino acid phosphorylation | protein-tyrosine kinase activity | protein serine/threonine kinase activity	20.4001	0.747029	34.1564	15.1554	15.8668	13.8801	17.0053	13.9256
gw1.1.168.1	2521								Cysteine proteinase Cathepsin L	Posttranslational modification, protein turnover, chaperones	cysteine-type endopeptidase activity | proteolysis and peptidolysis | cysteine-type peptidase activity	0.0714541	0.747029	0	0.0425713	0.0489716	0.210305	0.160428	0.074869
gw1.11.81.1	2523	K09839										181.386	32.7674	355.144	6.13027	5.92556	4.25868	6.47059	21.4375
gw1.5.179.1	2525											0.535906	0.339559	0.823045	1.192	1.46915	0.998948	2.24599	1.27277
gw1.12.59.1	2528	K04421							MEKK and related serine/threonine protein kinases	Signal transduction mechanisms	protein kinase activity | ATP binding | protein amino acid phosphorylation | protein-tyrosine kinase activity | protein serine/threonine kinase activity	0.500179	1.42615	0	0.63857	0.587659	0.683491	0.588235	0.0249563
gw1.7.120.1	2559								Extracellular protein SEL-1 and related proteins	Signal transduction mechanisms		5.57342	31.9185	45.2675	20.0511	17.9236	17.245	15.2406	6.23908
gw1.10.70.1	2565	K01809	E5.3.1.8, manA; mannose-6-phosphate isomerase [EC:5.3.1.8]	M00114	Ascorbate biosynthesis, plants, glucose-6P => ascorbate [PATH:map00010 map00051 map00053]	Cofactor and vitamin biosynthesis	Nucleotide and amino acid metabolism	Pathway module	Mannose-6-phosphate isomerase	Carbohydrate transport and metabolism	mannose-6-phosphate isomerase activity | carbohydrate metabolism | zinc ion binding	25.6163	8.25127	59.6708	14.1762	16.8952	12.4606	17.861	15.3232
gw1.4.158.1	2571								COPII vesicle protein	Intracellular trafficking, secretion, and vesicular transport		10.4323	13.854	58.4362	28.8633	33.7904	27.3396	29.6791	35.6626
gw1.6.143.1	2613	K06119							N-acetylglucosaminyltransferase complex, subunit PIG-A/SPT14, required for phosphatidylinositol biosynthesis/Sulfolipid synthase	Cell wall/membrane/envelope biogenesis	biosynthesis	2.75098	1.39219	3.7037	39.8893	51.3222	45.4784	64.5455	82.1562
gw1.5.184.1	2617								Serine protease	Posttranslational modification, protein turnover, chaperones	trypsin activity | proteolysis and peptidolysis | protein binding | serine-type endopeptidase activity	24.6874	30.3905	85.1852	33.1205	35.6513	39.2219	45.615	39.0567
gw1.10.74.1	2621	K07126							Extracellular protein SEL-1 and related proteins	Signal transduction mechanisms		6.75241	26.7233	25.1029	31.3325	28.5015	30.7571	24.9733	11.7295
gw1.4.163.1	2638								U4/U6 small nuclear ribonucleoprotein Prp4 (contains WD40 repeats)	RNA processing and modification		0.0714541	0.101868	0	0.0425713	0	0.0525762	0.106952	0.0249563
gw1.14.51.1	2653								Predicted tubulin-tyrosine ligase	Posttranslational modification, protein turnover, chaperones	tubulin-tyrosine ligase activity | protein modification	0.107181	0.101868	0	0.127714	0	0.0525762	0.0534759	1.09808
gw1.5.191.1	2660	K01288							Serine carboxypeptidases (lysosomal cathepsin A)	Posttranslational modification, protein turnover, chaperones	serine carboxypeptidase activity | proteolysis and peptidolysis	0.0714541	0.237691	0	0.383142	0.391773	0.630915	0.534759	0.224607
gw1.11.90.1	2663	K17800							Ca2+-binding transmembrane protein LETM1/MRS7	Function unknown		29.2962	74.0238	67.9012	25.2448	29.0891	24.7634	26.0963	39.7554
gw1.7.123.1	2677	K10417							Uncharacterized conserved protein	Function unknown		0.142908	0.57725	0	0.0851426	0	0.0525762	0.106952	0.0499127
gw1.4.167.1	2684	K15430							Putative RNA methylase	Replication, recombination and repair	molecular function unknown | DNA binding | DNA methylation | N-methyltransferase activity	3.21543	79.8302	38.6831	58.8761	48.8247	65.6677	73.6898	18.6923
gw1.21.44.1	2696	K12823							ATP-dependent RNA helicase	RNA processing and modification	nucleic acid binding | ATP binding | ATP-dependent helicase activity | helicase activity	76.8489	175.925	165.844	85.994	72.0372	71.4511	69.0909	61.9915
gw1.7.125.1	2699								Ankyrin	Cell wall/membrane/envelope biogenesis		0	0.0339559	0	0	0	0	0	0
gw1.11.94.1	2707	K01130							Sulfatase	General function prediction only	metabolism | sulfuric ester hydrolase activity	0.893176	2.95416	1.23457	2.93742	3.23213	1.78759	3.1016	2.32094
gw1.5.193.1	2711								AAA+-type ATPase	Posttranslational modification, protein turnover, chaperones	nucleotide binding | nucleoside-triphosphatase activity | ATP binding	0	0.509338	0	0.170285	0.0489716	0.210305	0.320856	0.199651
gw1.12.70.1	2738								Predicted coiled-coil protein	General function prediction only		0.35727	3.22581	4.93827	0.681141	1.0284	1.57729	1.71123	0.0249563
gw1.16.51.1	2739	K13761							Cyclic nucleotide phosphodiesterase	Signal transduction mechanisms	3',5'-cyclic-nucleotide phosphodiesterase activity | signal transduction | catalytic activity	1.64344	4.65195	0.823045	1.78799	2.39961	1.89274	2.51337	0.174694
gw1.344.1.1	2749	K01953							Asparagine synthase (glutamine-hydrolyzing)	Amino acid transport and metabolism	metabolism | asparagine synthase (glutamine-hydrolyzing) activity | asparagine biosynthesis	13.1118	19.966	35.3909	96.126	104.75	78.8644	87.7005	84.1777
gw1.26.44.1	2757	K08679							UDP-glucose 4-epimerase/UDP-sulfoquinovose synthase	Cell wall/membrane/envelope biogenesis	catalytic activity | nucleotide-sugar metabolism | carbohydrate metabolism | racemase and epimerase activity, acting on carbohydrates and derivatives	78.2422	65.1613	239.095	34.1422	32.762	25.5521	28.4492	44.8216
gw1.3.191.1	2758								Kinase A-anchor protein Neurobeachin and related BEACH and WD40 repeat proteins	Intracellular trafficking, secretion, and vesicular transport		5.43051	10.8998	6.17284	14.602	14.2997	13.1441	17.2727	52.8325
gw1.4.173.1	2766	K07407							Alpha-D-galactosidase (melibiase)	Carbohydrate transport and metabolism	hydrolase activity, hydrolyzing O-glycosyl compounds | carbohydrate metabolism	0.464452	0.645161	2.05761	2.08599	2.35064	1.68244	2.51337	0.0499127
gw1.1.190.1	2775								Alpha-D-galactosidase (melibiase)	Carbohydrate transport and metabolism	hydrolase activity, hydrolyzing O-glycosyl compounds | carbohydrate metabolism	0	0.339559	0	0.0425713	0.0489716	0.105152	0.0534759	0.0499127
gw1.11.99.1	2800	K00967	PCYT2; ethanolamine-phosphate cytidylyltransferase [EC:2.7.7.14]	M00092	Phosphatidylethanolamine (PE) biosynthesis, ethanolamine => PE [PATH:map00564]	Lipid metabolism	Carbohydrate and lipid metabolism	Pathway module	Choline phosphate cytidylyltransferase/Predicted CDP-ethanolamine synthase	Lipid transport and metabolism	biosynthesis | nucleotidyltransferase activity | ethanolamine-phosphate cytidylyltransferase activity	50.0536	12.0883	90.1235	21.2005	28.5015	20.8728	28.984	17.6192
gw1.38.35.1	2818								AAA+-type ATPase	Posttranslational modification, protein turnover, chaperones	nucleotide binding | nucleoside-triphosphatase activity | ATP binding | ATP-dependent DNA helicase activity | ATP-dependent RNA helicase activity | ATP-dependent helicase activity | DNA-dependent ATPase activity | RNA-dependent ATPase activity | protein-transporting ATPase activity | DNA translocase activity | ATPase activity | single-stranded DNA-dependent ATP-dependent DNA helicase activity | A…	43.8728	13.4126	37.8601	71.2218	80.8521	78.2334	78.9305	58.0484
gw1.256.1.1	2819								cAMP-dependent protein kinase catalytic subunit (PKA)	Signal transduction mechanisms	protein kinase activity | ATP binding | protein amino acid phosphorylation | protein-tyrosine kinase activity | protein serine/threonine kinase activity	0.035727	0.0339559	0	0.0425713	0.0489716	0.0525762	0	0
gw1.89.1.1	2843	K11855							Ubiquitin carboxyl-terminal hydrolase	Posttranslational modification, protein turnover, chaperones	cysteine-type endopeptidase activity | ubiquitin thiolesterase activity | ubiquitin-dependent protein catabolism	0	0	0	0	0	0.0525762	0	0.074869
gw1.11.103.1	2849	K00801							Squalene synthetase	Lipid transport and metabolism	biosynthesis | transferase activity | farnesyl-diphosphate farnesyltransferase activity | lipid biosynthesis | integral to membrane	155.734	22.8183	121.811	40.5279	49.1675	53.9432	64.6524	83.2044
gw1.4.175.1	2874	K02259	COX15; cytochrome c oxidase assembly protein subunit 15	M00154	Cytochrome c oxidase [PATH:map00190]	ATP synthesis	Energy metabolism	Structural complex	Cytochrome oxidase assembly factor COX15	Posttranslational modification, protein turnover, chaperones	protein complex assembly | membrane	18.2565	25.4329	75.3086	6.3857	6.17042	5.3102	5.45455	8.21063
gw1.8.100.1	2893								Ca2+/calmodulin-dependent protein kinase, EF-Hand protein superfamily	Signal transduction mechanisms	protein kinase activity | ATP binding | protein amino acid phosphorylation | protein serine/threonine kinase activity	0.321543	0.882852	3.7037	4.68284	4.16259	6.09884	5.24064	0.698777
gw1.2.190.1	2904								U4/U6 small nuclear ribonucleoprotein Prp4 (contains WD40 repeats)	RNA processing and modification	signal transducer activity | heterotrimeric G-protein complex | G-protein coupled receptor protein signaling pathway | lanosterol synthase activity	0.035727	0.0339559	0	0	0.0979432	0	0	0.0249563
gw1.11.106.1	2913	K00099	dxr; 1-deoxy-D-xylulose-5-phosphate reductoisomerase [EC:1.1.1.267]	M00096	C5 isoprenoid biosynthesis, non-mevalonate pathway [PATH:map00900]	Terpenoid backbone biosynthesis	Carbohydrate and lipid metabolism	Pathway module			catalytic activity | isoprenoid biosynthesis | 1-deoxy-D-xylulose-5-phosphate reductoisomerase activity	49.5534	2.88625	88.4774	14.1762	13.859	13.3544	15.8824	64.0379
gw1.2.192.1	2914	K16302							Predicted membrane protein, contains two CBS domains	Function unknown		7.03823	9.74533	16.4609	22.3925	24.4858	24.4479	29.3583	26.5036
gw1.5.213.1	2915	K00706							1,3-beta-glucan synthase/callose synthase catalytic subunit	Cell wall/membrane/envelope biogenesis		0.321543	0.882852	1.23457	0.297999	0.587659	0.262881	0.427807	13.2269
gw1.10.83.1	2925	K16186							Predicted small GTPase involved in nuclear protein import	Intracellular trafficking, secretion, and vesicular transport	nucleus | cytoplasm	11.647	10.017	27.1605	29.7999	25.1714	29.2324	38.6631	29.4235
gw1.15.56.1	2953								Kinesin (KAR3 subfamily)	Cytoskeleton	microtubule motor activity | ATP binding | microtubule associated complex | microtubule-based movement	1.46481	0.475382	0.823045	3.49085	5.68071	5.46793	8.4492	5.09109
gw1.10.84.1	2958										hydrolase activity	0	0.475382	0	0.0425713	0.146915	0.105152	0.0534759	0.0249563
gw1.11.109.1	2963	K17917							Membrane coat complex Retromer, subunit VPS5/SNX1, Sorting nexins, and related PX domain-containing proteins	Intracellular trafficking, secretion, and vesicular transport	intracellular signaling cascade	20.4359	13.039	49.7942	26.9051	31.7336	32.1767	35.7754	35.0387
gw1.186.3.1	2971	K09611							Predicted aminopeptidase of the M17 family	General function prediction only	aminopeptidase activity | intracellular | proteolysis and peptidolysis | alanine aminopeptidase activity	0.178635	0.0339559	0.411523	1.61771	2.9383	1.9979	2.19251	3.69354
gw1.28.20.1	2972	K09611							Predicted aminopeptidase of the M17 family	General function prediction only	aminopeptidase activity | intracellular | proteolysis and peptidolysis | alanine aminopeptidase activity	0	0	0	0.212857	0.0489716	0.105152	0.26738	4.84153
gw1.19.36.1	3004	K01001	ALG7; UDP-N-acetylglucosamine--dolichyl-phosphate N-acetylglucosaminephosphotransferase [EC:2.7.8.15]	M00055	N-glycan precursor biosynthesis [PATH:map00510]	Glycan metabolism	Carbohydrate and lipid metabolism	Pathway module	Glycosyltransferase	Carbohydrate transport and metabolism	catalytic activity | lipid metabolism | membrane | UDP-N-acetylglucosamine-dolichyl-phosphate N-acetylglucosaminephosphotransferase activity	10.6824	4.0747	25.9259	7.83312	8.22723	6.94006	8.07487	8.11081
gw1.8.103.1	3016	K17361							Acyl-CoA thioesterase	Lipid transport and metabolism	catalytic activity | acyl-CoA thioesterase II activity | CoA hydrolase activity | acyl-CoA thioesterase activity | acyl-CoA thioesterase I activity | thiolester hydrolase activity | 6-oxo-2-hydroxycyclohexane-1-carboxyl-CoA hydrolase activity | 2-ketocyclohexane-1-carboxyl-CoA hydrolase activity	1.46481	0.271647	5.76132	1.10685	1.90989	0.788644	1.5508	1.89668
gw1.6.162.1	3020	K12389							Predicted small molecule transporter involved in cellular pH homeostasis (Batten disease protein in human)	General function prediction only	membrane	1.07181	0.0339559	2.05761	2.80971	3.23213	3.20715	3.74332	6.46369
gw1.22.44.1	3039								Serine/threonine protein phosphatase	Signal transduction mechanisms	catalytic activity | protein phosphatase type 2A activity | phosphoprotein phosphatase activity | calcium-dependent protein serine/threonine phosphatase activity | magnesium-dependent protein serine/threonine phosphatase activity | magnesium-dependent protein serine/threonine phosphatase complex | CTD phosphatase activity | calcium-dependent protein serine/threonine phosphatase regulator activity…	0.107181	0	0	0.851426	1.07738	0.683491	0.588235	0.224607
gw1.2.197.1	3042								Predicted K+/H+-antiporter	Inorganic ion transport and metabolism	potassium ion transport	4.3587	1.49406	25.5144	10.7705	12.7326	9.09569	12.6738	8.33541
gw1.7.138.1	3043	K11323							Phosphatidylserine-specific receptor PtdSerR, contains JmjC domain	Chromatin structure and dynamics		12.3258	33.9559	24.2798	19.1997	18.2664	19.4006	23.4225	17.0701
gw1.44.18.1	3067	K11155	DGAT1; diacylglycerol O-acyltransferase 1 [EC:2.3.1.20 2.3.1.75 2.3.1.76]	M00089	Triacylglycerol biosynthesis [PATH:map00561]	Lipid metabolism	Carbohydrate and lipid metabolism	Pathway module	Sterol O-acyltransferase/Diacylglycerol O-acyltransferase	Lipid transport and metabolism		6.68096	2.47878	10.2881	11.4091	11.6552	12.5131	13.0481	17.5193
gw1.23.51.1	3072								Serine/threonine protein phosphatase	Signal transduction mechanisms	catalytic activity | protein phosphatase type 2A activity | phosphoprotein phosphatase activity | calcium-dependent protein serine/threonine phosphatase activity | magnesium-dependent protein serine/threonine phosphatase activity | magnesium-dependent protein serine/threonine phosphatase complex | CTD phosphatase activity | calcium-dependent protein serine/threonine phosphatase regulator activity…	0	0	0	0	0	0	0	0
gw1.15.63.1	3074								Extracellular protein SEL-1 and related proteins	Signal transduction mechanisms		5.39478	16.1969	34.5679	22.9459	18.7561	25.1314	19.6257	4.66683
gw1.31.19.1	3079	K11407							Histone deacetylase complex, catalytic component HDA1	Chromatin structure and dynamics		3.21543	12.3599	10.2881	7.32226	8.71694	6.94006	7.05882	18.7422
gw1.7.140.1	3080								cAMP-dependent protein kinase types I and II, regulatory subunit	Signal transduction mechanisms	cAMP-dependent protein kinase complex | protein amino acid phosphorylation | cAMP-dependent protein kinase regulator activity | protein kinase activity | protein kinase CK2 activity | cAMP-dependent protein kinase activity | protein kinase CK2 complex | protein kinase CK2 regulator activity	0.142908	0.169779	1.23457	0.34057	0.195886	0.262881	0.213904	0.0499127
gw1.15.65.1	3088								Ribosomal protein S6 kinase	Signal transduction mechanisms	protein kinase activity | ATP binding | protein amino acid phosphorylation | protein-tyrosine kinase activity | protein serine/threonine kinase activity | protein kinase CK2 activity | cAMP-dependent protein kinase activity | cAMP-dependent protein kinase complex | protein kinase CK2 complex | cAMP-dependent protein kinase regulator activity | protein kinase CK2 regulator activity	0.285816	0.203735	0	0.595998	0.489716	1.15668	1.12299	0.249563
gw1.6.170.1	3092	K09554							Cell division cycle 37 protein, CDC37	Cell cycle control, cell division, chromosome partitioning	regulation of cell cycle	13.1476	149.643	103.704	79.3955	88.5896	79.2324	92.1925	140.829
gw1.11.112.1	3107								Cysteine desulfurase NFS1	Amino acid transport and metabolism		2.42944	8.59083	9.46502	8.55683	6.95397	6.88749	8.6631	3.31919
gw1.8.106.1	3135	K03660							8-oxoguanine DNA glycosylase	Replication, recombination and repair	base-excision repair	4.78742	4.618	20.1646	9.87654	14.7405	10.9884	16.3102	26.7033
gw1.2.207.1	3145											1.03608	0.339559	3.29218	1.06428	0.440744	0.683491	0.427807	0
gw1.16.62.1	3154	K15283							Glucose-6-phosphate/phosphate and phosphoenolpyruvate/phosphate antiporter	Carbohydrate transport and metabolism		3.07253	0.237691	4.52675	18.1354	32.713	12.9863	26.1497	58.4477
gw1.89.2.1	3178								FOG: Leucine rich repeat	General function prediction only		0	0	0	0	0	0	0	0
gw1.21.48.1	3183	K00630	ATS1; glycerol-3-phosphate O-acyltransferase [EC:2.3.1.15]	M00089	Triacylglycerol biosynthesis [PATH:map00561]	Lipid metabolism	Carbohydrate and lipid metabolism	Pathway module			metabolism | acyltransferase activity	100.857	8.93039	304.115	3.91656	4.11361	3.52261	3.74332	43.449
gw1.10.91.1	3195								Protein phosphatase 1, regulatory subunit, and related proteins	Signal transduction mechanisms		11.6827	1.79966	20.9877	17.6245	24.7796	18.2965	21.0695	12.7277
gw1.7.147.1	3205	K11583							Protein phosphatase 2 regulatory subunit	RNA processing and modification		4.78742	63.3956	23.8683	31.8859	30.1175	33.7014	33.6898	9.45845
gw1.9.95.1	3209								Extracellular protein SEL-1 and related proteins	Signal transduction mechanisms		0	0.373514	0	0	0	0	0	0
gw1.4.187.1	3218	K00924							Serine/threonine protein kinase	Signal transduction mechanisms	protein kinase activity | ATP binding | protein amino acid phosphorylation | protein-tyrosine kinase activity | protein serine/threonine kinase activity | transmembrane receptor protein serine/threonine kinase activity | 3-phosphoinositide-dependent protein kinase activity | DNA-dependent protein kinase activity | AMP-activated protein kinase activity | casein kinase activity | casein kinase I ac…	0.107181	0.135823	0	0.0425713	0.0489716	0.0525762	0.0534759	0.074869
gw1.14.66.1	3229								Uncharacterized conserved protein	Function unknown		13.8264	5.50085	16.4609	7.49255	7.88443	7.20294	7.37968	20.9883
gw1.20.60.1	3239								Transporter, ABC superfamily (Breast cancer resistance protein)	Secondary metabolites biosynthesis, transport and catabolism	ATP binding | ATPase activity | nucleotide binding | nucleoside-triphosphatase activity	0.250089	0.611205	0	0.170285	0.342801	0.210305	0.427807	0.0249563
gw1.8.112.1	3240	K07964	HPSE; heparanase 1 [EC:3.2.1.166]	M00078	Heparan sulfate degradation [PATH:map00531]	Glycosaminoglycan metabolism	Carbohydrate and lipid metabolism	Pathway module				0	0.98472	0	0.0425713	0	0	0	0.0499127
gw1.22.47.1	3251								cAMP-dependent protein kinase types I and II, regulatory subunit	Signal transduction mechanisms	cAMP-dependent protein kinase complex | protein amino acid phosphorylation | cAMP-dependent protein kinase regulator activity | protein kinase activity | protein kinase CK2 activity | cAMP-dependent protein kinase activity | protein kinase CK2 complex | protein kinase CK2 regulator activity	0	0.101868	0	0	0	0	0	0.0249563
gw1.1.216.1	3260										membrane	1.35763	0.169779	1.23457	1.57514	2.49755	1.84017	2.29947	5.49039
gw1.8.114.1	3264	K04424							Tyrosine kinase specific for activated (GTP-bound) p21cdc42Hs	Signal transduction mechanisms	protein kinase activity | ATP binding | protein amino acid phosphorylation | protein-tyrosine kinase activity | protein serine/threonine kinase activity	0	0.135823	0.411523	0.0425713	0.0489716	0.0525762	0	0
gw1.2.217.1	3278	K02257	COX10; protoheme IX farnesyltransferase [EC:2.5.1.-]	M00154	Cytochrome c oxidase [PATH:map00190]	ATP synthesis	Energy metabolism	Structural complex	Heme A farnesyltransferase	Coenzyme transport and metabolism	prenyltransferase activity | integral to membrane | protein farnesyltransferase activity | protein geranylgeranyltransferase activity | CAAX-protein geranylgeranyltransferase activity | Rab-protein geranylgeranyltransferase activity | protein prenyltransferase activity | 4-hydroxybenzoate octaprenyltransferase activity | protoheme IX farnesyltransferase activity | 1,4-dihydroxy-2-naphthoate octap…	12.5759	8.04754	23.0453	10.3874	11.0186	9.98948	11.2834	14.3249
gw1.45.19.1	3281								Dystonin, GAS (Growth-arrest-specific protein), and related proteins	Cytoskeleton		0	0.0339559	0	0	0	0.0525762	0	0.0249563
gw1.5.235.1	3287								Uncharacterized conserved protein, contains GRAM domain	Function unknown		9.00322	19.0153	37.4486	7.87569	10.4799	8.09674	10	9.78288
gw1.2.218.1	3291	K07204							Guanine nucleotide binding protein MIP1	Cell cycle control, cell division, chromosome partitioning		2.57235	1.79966	4.52675	4.55513	5.68071	5.09989	7.48663	8.2855
gw1.13.79.1	3292								Transporter, ABC superfamily (Breast cancer resistance protein)	Secondary metabolites biosynthesis, transport and catabolism	ATP binding | ATPase activity | nucleotide binding | nucleoside-triphosphatase activity	24.6517	163.158	8.64198	19.3699	27.4731	20.9253	30.107	41.6521
gw1.2.219.1	3301								U4/U6 small nuclear ribonucleoprotein Prp4 (contains WD40 repeats)	RNA processing and modification	lanosterol synthase activity	0.0714541	0.0679117	0	0.127714	0.0979432	0.105152	0.374332	0.0249563
gw1.5.236.1	3319	K04710	CERS; ceramide synthetase [EC:2.3.1.24]	M00094	Ceramide biosynthesis [PATH:map00600]	Lipid metabolism	Carbohydrate and lipid metabolism	Pathway module	Protein transporter of the TRAM (translocating chain-associating membrane) superfamily	Intracellular trafficking, secretion, and vesicular transport	integral to membrane	9.28903	10.0509	58.8477	13.2822	15.3281	13.4595	17.3797	26.4787
gw1.38.40.1	3341								MEKK and related serine/threonine protein kinases	Signal transduction mechanisms	protein kinase activity | ATP binding | protein amino acid phosphorylation | protein-tyrosine kinase activity | protein serine/threonine kinase activity	0.142908	0.0339559	0	1.31971	1.3712	1.31441	1.92513	0.224607
gw1.191.1.1	3346								FOG: Ankyrin repeat	General function prediction only		2.6438	2.41087	2.88066	8.81226	12.3898	9.41115	10.5882	10.282
gw1.1.221.1	3349	K08257										0	0	0	0	0	0	0	0
gw1.15.69.1	3365								MEKK and related serine/threonine protein kinases	Signal transduction mechanisms	protein kinase activity | ATP binding | protein amino acid phosphorylation | protein-tyrosine kinase activity | protein serine/threonine kinase activity	1.7149	1.66384	2.88066	1.44742	1.56709	1.52471	1.5508	0.0249563
gw1.5.240.1	3378	K17535							Tyrosine kinase specific for activated (GTP-bound) p21cdc42Hs	Signal transduction mechanisms	protein kinase activity | ATP binding | protein amino acid phosphorylation | protein-tyrosine kinase activity | protein serine/threonine kinase activity	378.135	366.859	340.741	524.734	546.376	607.098	620.321	57.4994
gw1.11.120.1	3391	K06883							GTPase XAB1, interacts with DNA repair protein XPA	Replication, recombination and repair	ATP binding | molecular function unknown	5.00179	6.72326	44.4444	15.3682	19.7845	15.1945	15.8289	25.4305
gw1.4.195.1	3396	K00933	E2.7.3.2; creatine kinase [EC:2.7.3.2]	M00047	Creatine pathway [PATH:map00330]	Other amino acid metabolism	Nucleotide and amino acid metabolism	Pathway module	Creatine kinases	Energy production and conversion	kinase activity | transferase activity, transferring phosphorus-containing groups | arginine kinase activity	0	0	0	0	0	0	0	0
gw1.26.49.1	3405	K08794							Ca2+/calmodulin-dependent protein kinase, EF-Hand protein superfamily	Signal transduction mechanisms	protein kinase activity | ATP binding | protein amino acid phosphorylation | protein-tyrosine kinase activity | protein serine/threonine kinase activity	17.6492	9.94907	22.6337	62.8778	75.857	77.1819	95.0267	92.563
gw1.47.23.1	3421								cAMP-dependent protein kinase types I and II, regulatory subunit	Signal transduction mechanisms	cAMP-dependent protein kinase complex | protein amino acid phosphorylation | cAMP-dependent protein kinase regulator activity | protein kinase activity | protein kinase CK2 activity | cAMP-dependent protein kinase activity | protein kinase CK2 complex | protein kinase CK2 regulator activity	0	0	0	0.212857	0.0979432	0	0.160428	0
gw1.2.225.1	3422	K14574							Predicted exosome subunit	Translation, ribosomal structure and biogenesis	molecular function unknown	14.2551	93.2428	63.786	12.7714	15.0833	12.776	13.6898	9.55827
gw1.23.55.1	3424								Ca2+/calmodulin-dependent protein kinase, EF-Hand protein superfamily	Signal transduction mechanisms	protein kinase activity | ATP binding | protein amino acid phosphorylation | protein-tyrosine kinase activity | protein serine/threonine kinase activity	6.21651	14.8727	17.6955	32.6096	31.5867	25.2366	32.9947	34.4397
gw1.6.202.1	3430								Alcohol dehydrogenase, class V	Secondary metabolites biosynthesis, transport and catabolism	zinc ion binding | oxidoreductase activity | alcohol dehydrogenase (NADP+) activity	0	0.0679117	0	0	0	0.157729	0	28.6998
gw1.12.91.1	3436								WD40 repeat-containing protein	Function unknown	1-alkyl-2-acetylglycerophosphocholine esterase activity	5.78778	1.08659	10.6996	0.127714	0.636631	0.315457	0.695187	0.249563
gw1.6.204.1	3442	K15744	Z-ISO; zeta-carotene isomerase [EC:5.2.1.12]	M00097	beta-Carotene biosynthesis, GGAP => beta-carotene [PATH:map00906]	Other terpenoid biosynthesis	Carbohydrate and lipid metabolism	Pathway module				0.214362	0	0.823045	15.8365	18.3154	17.4553	26.4706	30.297
gw1.13.84.1	3445								U4/U6 small nuclear ribonucleoprotein Prp4 (contains WD40 repeats)	RNA processing and modification	1-alkyl-2-acetylglycerophosphocholine esterase activity	0.643087	0.882852	0	1.14943	0.881489	0.683491	1.01604	0.349389
gw1.256.2.1	3455								cAMP-dependent protein kinase types I and II, regulatory subunit	Signal transduction mechanisms	cAMP-dependent protein kinase complex | protein amino acid phosphorylation | cAMP-dependent protein kinase regulator activity | transmembrane receptor protein serine/threonine kinase activity | 3-phosphoinositide-dependent protein kinase activity | DNA-dependent protein kinase activity | AMP-activated protein kinase activity | casein kinase activity | casein kinase I activity | calmodulin regulat…	0.035727	0.169779	0	0	0	0	0.0534759	0.074869
gw1.4.203.1	3474								Kinesin-like protein	Cytoskeleton	microtubule motor activity | ATP binding | microtubule associated complex | microtubule-based movement	0.750268	0.848896	0	0.468284	0.979432	1.26183	1.28342	47.7664
gw1.2.230.1	3503	K00784							Predicted metal-dependent hydrolase (beta-lactamase superfamily)	General function prediction only	3'-tRNA processing endoribonuclease activity	6.4666	2.64856	34.9794	21.4985	19.3928	23.2913	22.2995	8.46019
gw1.7.164.1	3513	K00981	E2.7.7.41, CDS1, CDS2, cdsA; phosphatidate cytidylyltransferase [EC:2.7.7.41]	M00093	Phosphatidylethanolamine (PE) biosynthesis, PA => PS => PE [PATH:map00564]	Lipid metabolism	Carbohydrate and lipid metabolism	Pathway module	CDP-diacylglycerol synthase	Lipid transport and metabolism	phosphatidate cytidylyltransferase activity | phospholipid biosynthesis | membrane	44.5516	47.8778	101.646	44.7424	44.9559	43.0074	43.9572	52.4083
gw1.21.52.1	3538	K01190							Beta-Glucuronidase GUSB (glycosylhydrolase superfamily 2)	Carbohydrate transport and metabolism	hydrolase activity, hydrolyzing O-glycosyl compounds | carbohydrate metabolism	2.67953	0.203735	4.52675	8.42912	8.57003	6.57203	9.73262	5.715
gw1.56.11.1	3539	K01990	ABC-2.A; ABC-2 type transport system ATP-binding protein	M00254	ABC-2 type transport system [BR:ko02000]	ABC-2 type and other transport systems	Environmental information processing	Structural complex	Lipid exporter ABCA1 and related proteins, ABC superfamily	Lipid transport and metabolism	ATP binding | ATPase activity | nucleotide binding | nucleoside-triphosphatase activity	0.285816	0.0339559	0	0.170285	0.0979432	0	0.26738	0
gw1.5.249.1	3544								Phytochelatin synthase	Inorganic ion transport and metabolism		1.03608	11.5789	10.6996	8.25883	7.98237	9.83176	12.5668	7.03768
gw1.5.251.1	3563	K18201										2.78671	0.203735	2.88066	3.10771	3.13418	3.20715	4.11765	3.1445
gw1.25.55.1	3580								AAA+-type ATPase	Posttranslational modification, protein turnover, chaperones	nucleotide binding | nucleoside-triphosphatase activity | ATP binding | ATP-dependent DNA helicase activity | ATP-dependent RNA helicase activity | ATP-dependent helicase activity | DNA-dependent ATPase activity | RNA-dependent ATPase activity | protein-transporting ATPase activity | DNA translocase activity | ATPase activity | single-stranded DNA-dependent ATP-dependent DNA helicase activity | A…	45.9807	25.7385	56.3786	24.6488	29.285	30.5994	34.1711	28.7247
gw1.4.212.1	3593								Predicted dinucleotide-utilizing enzyme involved in molybdopterin and thiamine biosynthesis	Posttranslational modification, protein turnover, chaperones	catalytic activity | ubiquitin-protein ligase activity	0.250089	6.82513	1.23457	4.34227	4.16259	4.04837	4.49198	1.27277
gw1.9.102.1	3602	K01366							Cysteine proteinase Cathepsin L	Posttranslational modification, protein turnover, chaperones	cysteine-type endopeptidase activity | proteolysis and peptidolysis | cysteine-type peptidase activity | cathepsin H activity	1.67917	0.169779	2.05761	7.15198	6.85602	6.99264	7.80749	10.0824
gw1.20.64.1	3609	K01620							Threonine aldolase	Amino acid transport and metabolism	L-allo-threonine aldolase activity | aldehyde-lyase activity | 2,4-dihydroxyhept-2-ene-1,7-dioate aldolase activity	3.67989	0.475382	12.7572	1.91571	2.39961	1.36698	2.35294	3.06963
gw1.3.237.1	3624								Ubiquitin protein ligase RSP5/NEDD4	Posttranslational modification, protein turnover, chaperones	ubiquitin-protein ligase activity | intracellular | protein modification | ubiquitin cycle	0.857449	3.08998	4.11523	1.87314	2.9383	1.68244	2.03209	20.6389
gw1.3.238.1	3629								Tyrosine kinase specific for activated (GTP-bound) p21cdc42Hs	Signal transduction mechanisms	protein kinase activity | ATP binding | protein amino acid phosphorylation | protein-tyrosine kinase activity | protein serine/threonine kinase activity	21.2933	82.6146	45.2675	28.3525	38.7365	29.653	33.1016	18.1432
gw1.9.105.1	3639								Myosin class V heavy chain	Cytoskeleton	motor activity | ATP binding | myosin	2.28653	0.882852	0.411523	1.91571	2.30167	2.78654	1.76471	2.79511
gw1.2.245.1	3650								Kinesin-like protein	Cytoskeleton	microtubule motor activity | ATP binding | microtubule associated complex | microtubule-based movement	0.035727	0	0	0	0	0	0.0534759	0.27452
gw1.21.54.1	3652	K00006							Glycerol-3-phosphate dehydrogenase/dihydroxyacetone 3-phosphate reductase	Energy production and conversion	carbohydrate metabolism | oxidoreductase activity, acting on CH-OH group of donors | glycerol-3-phosphate dehydrogenase (NAD+) activity | glycerol-3-phosphate metabolism | glycerol-3-phosphate dehydrogenase complex | cytoplasm | oxidoreductase activity, acting on the CH-OH group of donors, NAD or NADP as acceptor | glycerol-3-phosphate catabolism | NAD binding | transmembrane receptor protein ser…	0.0714541	0.203735	0	3.66113	3.33007	2.41851	4.97326	0.124782
gw1.33.27.1	3654								G protein beta subunit-like protein	Signal transduction mechanisms	1-alkyl-2-acetylglycerophosphocholine esterase activity	0.142908	0	0	0.34057	0.440744	0.525762	0.695187	0
gw1.8.126.1	3673								Putative serine/threonine protein kinase	General function prediction only	protein kinase activity | ATP binding | protein amino acid phosphorylation | protein-tyrosine kinase activity | protein serine/threonine kinase activity	0	0	0	0.0425713	0	0	0.0534759	0
gw1.4.218.1	3699								Ribosomal protein S6 kinase	Signal transduction mechanisms	protein kinase activity | ATP binding | protein amino acid phosphorylation | protein-tyrosine kinase activity | protein serine/threonine kinase activity	0.96463	0.271647	3.29218	1.57514	1.56709	1.31441	1.49733	0
gw1.2.250.1	3701	K00604							Methionyl-tRNA formyltransferase	Translation, ribosomal structure and biogenesis	biosynthesis | hydroxymethyl-, formyl- and related transferase activity | methionyl-tRNA formyltransferase activity	19.7571	1.59593	43.2099	1.66028	1.46915	1.26183	2.35294	6.1143
gw1.2.251.1	3711										molecular function unknown	4.89461	34.8387	38.2716	10.728	12.6836	13.9327	12.6738	14.275
gw1.41.25.1	3714								Serine/threonine protein kinase	Signal transduction mechanisms	protein kinase activity | ATP binding | protein amino acid phosphorylation | protein-tyrosine kinase activity | protein serine/threonine kinase activity | transmembrane receptor protein serine/threonine kinase activity | 3-phosphoinositide-dependent protein kinase activity | DNA-dependent protein kinase activity | AMP-activated protein kinase activity | casein kinase activity | casein kinase I ac…	8.21722	1.32428	8.64198	7.87569	10.4799	6.94006	8.4492	3.29424
gw1.19.44.1	3740	K01735	aroB; 3-dehydroquinate synthase [EC:4.2.3.4]	M00022	Shikimate pathway, phosphoenolpyruvate + erythrose-4P => chorismate [PATH:map01230 map00400]	Aromatic amino acid metabolism	Nucleotide and amino acid metabolism	Pathway module	Pentafunctional AROM protein	Amino acid transport and metabolism	3-dehydroquinate synthase activity | aromatic amino acid family biosynthesis	0.428725	0.237691	2.05761	0.255428	0.489716	0.262881	0.213904	0.698777
gw1.12.98.1	3743								Cdc4 and related F-box and WD-40 proteins	General function prediction only	proteolysis and peptidolysis | metallopeptidase activity	1.39335	1.83362	2.46914	0.808855	1.17532	1.1041	1.06952	0.0499127
gw1.4.220.1	3749											3.89425	3.12394	25.1029	15.4534	19.0989	14.1956	17.2727	23.7335
gw1.2.254.1	3752								WD40 repeat protein	General function prediction only	1-alkyl-2-acetylglycerophosphocholine esterase activity	0.785995	0.747029	4.11523	6.00255	6.41528	5.5205	6.31016	8.80958
gw1.12.100.1	3776								Tyrosine kinase specific for activated (GTP-bound) p21cdc42Hs	Signal transduction mechanisms	protein kinase activity | ATP binding | protein amino acid phosphorylation | protein-tyrosine kinase activity | protein serine/threonine kinase activity | protein kinase CK2 activity | cAMP-dependent protein kinase activity | cAMP-dependent protein kinase complex | protein kinase CK2 complex | cAMP-dependent protein kinase regulator activity | protein kinase CK2 regulator activity	0	0.0339559	0	0	0	0	0	0.0499127
gw1.20.67.1	3786								Serine/threonine protein phosphatase	Signal transduction mechanisms	protein serine/threonine phosphatase activity | protein amino acid dephosphorylation | protein serine/threonine phosphatase complex | catalytic activity | protein phosphatase type 2A activity | phosphoprotein phosphatase activity | calcium-dependent protein serine/threonine phosphatase activity | magnesium-dependent protein serine/threonine phosphatase activity | magnesium-dependent protein serin…	1.39335	1.08659	0	1.36228	1.27326	1.84017	2.03209	47.4669
gw1.25.58.1	3791								Serine/threonine protein phosphatase	Signal transduction mechanisms	protein serine/threonine phosphatase activity | protein amino acid dephosphorylation | protein serine/threonine phosphatase complex | catalytic activity | protein phosphatase type 2A activity | phosphoprotein phosphatase activity | calcium-dependent protein serine/threonine phosphatase activity | magnesium-dependent protein serine/threonine phosphatase activity | magnesium-dependent protein serin…	0.107181	0.339559	0.411523	0.0425713	0.0489716	0.0525762	0.160428	5.73996
gw1.19.45.1	3796	K14684							Mitochondrial solute carrier protein	Energy production and conversion	binding | transport | membrane | mitochondrial inner membrane	0.96463	38.0645	20.9877	21.0302	17.6787	18.0336	20.3743	19.5408
gw1.46.5.1	3803								Animal-type fatty acid synthase and related proteins	Lipid transport and metabolism	catalytic activity | fatty acid biosynthesis	0	0	0	0	0	0	0	0
gw1.10.113.1	3806											63.88	61.0866	41.1523	7.36484	9.59843	7.5184	11.4973	4.14275
gw1.2.258.1	3819								Extracellular protein SEL-1 and related proteins	Signal transduction mechanisms		4.82315	24.7878	16.4609	22.7756	23.8981	24.0273	22.0321	16.1218
gw1.16.75.1	3821	K02857							Rhomboid family proteins	Signal transduction mechanisms	serine-type endopeptidase activity | subtilase activity | pancreatic elastase activity | plasminogen activator activity | serine-type signal peptidase activity | proprotein convertase activity	0	2.75042	0	0	0	0.0525762	0.0534759	0.0499127
gw1.8.133.1	3822								cAMP-dependent protein kinase catalytic subunit (PKA)	Signal transduction mechanisms	serine-type endopeptidase inhibitor activity | protein kinase activity | ATP binding | protein amino acid phosphorylation | protein-tyrosine kinase activity | protein serine/threonine kinase activity	0.35727	0.611205	2.46914	1.192	1.66503	1.36698	1.81818	0.349389
gw1.6.231.1	3833	K15227	TYRAAT; arogenate dehydrogenase (NADP+), plant [EC:1.3.1.78]	M00040	Tyrosine biosynthesis, prephanate => pretyrosine => tyrosine [PATH:map01230 map00400]	Aromatic amino acid metabolism	Nucleotide and amino acid metabolism	Pathway module	Prephenate dehydrogenase (NADP+)	Amino acid transport and metabolism	prephenate dehydrogenase (NADP+) activity | tyrosine biosynthesis	37.8349	112.428	138.272	93.5717	75.1224	90.5363	85.1872	37.3846
gw1.7.182.1	3853								cAMP-dependent protein kinase types I and II, regulatory subunit	Signal transduction mechanisms	cAMP-dependent protein kinase complex | protein amino acid phosphorylation | cAMP-dependent protein kinase regulator activity | protein kinase activity | protein kinase CK2 activity | cAMP-dependent protein kinase activity | protein kinase CK2 complex | protein kinase CK2 regulator activity	0.035727	0.0679117	0	0.0425713	0.0489716	0	0.160428	0.0499127
gw1.7.183.1	3854	K15285							Glucose-6-phosphate/phosphate and phosphoenolpyruvate/phosphate antiporter	Carbohydrate transport and metabolism		24.866	20.8489	60.0823	39.1656	44.0744	41.5878	42.6203	103.444
gw1.20.73.1	3856								FOG: Armadillo/beta-catenin-like repeats	Function unknown		0.250089	0.203735	0.823045	0.808855	1.27326	0.998948	0.909091	1.57225
gw1.5.273.1	3865								Tyrosine kinase specific for activated (GTP-bound) p21cdc42Hs	Signal transduction mechanisms	protein kinase activity | ATP binding | protein amino acid phosphorylation | protein-tyrosine kinase activity | protein serine/threonine kinase activity	38.871	6.89304	62.5514	32.3116	35.8472	35.3312	44.385	29.4485
gw1.4.230.1	3874								Glucose-6-phosphate/phosphate and phosphoenolpyruvate/phosphate antiporter	Carbohydrate transport and metabolism		1.96499	0	3.29218	7.49255	7.78648	7.78128	7.96791	5.04118
gw1.2.264.1	3886	K08817							Cdk activating kinase (CAK)/RNA polymerase II transcription initiation/nucleotide excision repair factor TFIIH/TFIIK, kinase subunit CDK7	Transcription	protein kinase activity | ATP binding | protein amino acid phosphorylation | protein-tyrosine kinase activity | protein serine/threonine kinase activity | transmembrane receptor protein serine/threonine kinase activity | 3-phosphoinositide-dependent protein kinase activity | DNA-dependent protein kinase activity | AMP-activated protein kinase activity | casein kinase activity | casein kinase I ac…	0.392997	0.373514	6.58436	4.51256	4.01567	4.4164	3.95722	8.93436
gw1.33.31.1	3892	K00606	panB; 3-methyl-2-oxobutanoate hydroxymethyltransferase [EC:2.1.2.11]	M00119	Pantothenate biosynthesis, valine/L-aspartate => pantothenate [PATH:map00770]	Cofactor and vitamin biosynthesis	Nucleotide and amino acid metabolism	Pathway module	Ketopantoate hydroxymethyltransferase	Coenzyme transport and metabolism	3-methyl-2-oxobutanoate hydroxymethyltransferase activity | pantothenate biosynthesis	30.8682	4.99151	35.8025	39.0379	46.1802	48.3701	48.8235	37.1849
gw1.14.77.1	3896								FOG: Leucine rich repeat	General function prediction only		0	0.0679117	0	0	0	0	0.0534759	0
gw1.4.236.1	3915								cAMP-dependent protein kinase catalytic subunit (PKA)	Signal transduction mechanisms	protein kinase activity | ATP binding | protein amino acid phosphorylation | protein-tyrosine kinase activity | protein serine/threonine kinase activity	0.107181	0.0339559	0	0.0851426	0.195886	0.105152	0.213904	10.6314
gw1.18.49.1	3921	K05928	E2.1.1.95; tocopherol O-methyltransferase [EC:2.1.1.95]	M00112	Tocopherol biosynthesis [PATH:map00130]	Cofactor and vitamin biosynthesis	Nucleotide and amino acid metabolism	Pathway module	SAM-dependent methyltransferases	Lipid transport and metabolism	S-adenosylmethionine-dependent methyltransferase activity | tocopherol O-methyltransferase activity	1.7149	11.7487	11.1111	13.8782	17.5318	14.0904	15.6684	24.8815
gw1.6.233.1	3922								ATP-dependent RNA helicase A	RNA processing and modification	helicase activity	6.64523	0.679117	14.4033	5.53427	4.70127	4.62671	5.02674	6.38882
gw1.5.280.1	3932								FOG: Armadillo/beta-catenin-like repeats	Function unknown		8.18149	14.7708	40.3292	15.0277	16.5034	15.7729	19.7861	39.431
gw1.5.283.1	3938										proteolysis and peptidolysis | peptidase activity	0	0.271647	0.411523	0	0.0979432	0	0	0.0998253
gw1.10.118.1	3970								Ubiquitin protein ligase RSP5/NEDD4	Posttranslational modification, protein turnover, chaperones	ubiquitin-protein ligase activity | intracellular | protein modification | ubiquitin cycle	0	0.0339559	0	0	0	0	0	0.074869
gw1.1.247.1	3978								Uncharacterized membrane protein, predicted efflux pump	General function prediction only		1.3219	0.0679117	3.7037	2.51171	2.05681	3.15457	3.90374	1.34764
gw1.3.254.1	3980	K04424							Tyrosine kinase specific for activated (GTP-bound) p21cdc42Hs	Signal transduction mechanisms	protein kinase activity | ATP binding | protein amino acid phosphorylation | protein-tyrosine kinase activity | protein serine/threonine kinase activity | protein kinase CK2 activity | cAMP-dependent protein kinase activity | cAMP-dependent protein kinase complex | protein kinase CK2 complex | cAMP-dependent protein kinase regulator activity | protein kinase CK2 regulator activity	0.821722	3.36163	4.93827	2.68199	2.25269	2.99685	2.35294	0.124782
gw1.10.120.1	3988								Ubiquitin protein ligase RSP5/NEDD4	Posttranslational modification, protein turnover, chaperones	ubiquitin-protein ligase activity | intracellular | protein modification | ubiquitin cycle	0.035727	0	0	0	0	0	0	0
gw1.4.243.1	3999										metalloendopeptidase activity | proteolysis and peptidolysis | membrane | metallopeptidase activity | zinc ion binding	18.7924	1.52801	29.6296	10.132	13.4672	11.7245	15.1872	12.9773
gw1.10.121.1	4008	K09613							COP9 signalosome, subunit CSN5	Signal transduction mechanisms	peptidase activity | cysteine-type peptidase activity	12.3616	35.8913	49.7942	30.3959	36.4349	35.489	35.3476	62.0664
gw1.7.193.1	4015								UDP-galactose transporter related protein	Carbohydrate transport and metabolism		0	0.237691	0	0	0.0489716	0	0	0
gw1.4.245.1	4019	K04708	E1.1.1.102; 3-dehydrosphinganine reductase [EC:1.1.1.102]	M00094	Ceramide biosynthesis [PATH:map00600]	Lipid metabolism	Carbohydrate and lipid metabolism	Pathway module	Predicted 3-ketosphinganine reductase	Secondary metabolites biosynthesis, transport and catabolism	metabolism | oxidoreductase activity | 3-dehydrosphinganine reductase activity	0.785995	0.848896	5.34979	2.59685	3.47698	2.41851	3.90374	2.44572
gw1.3.256.1	4026								Nucleotide-sugar transporter VRG4/SQV-7	Intracellular trafficking, secretion, and vesicular transport		0.0714541	0.135823	0	0	0.0489716	0	0.0534759	0
gw1.81.4.1	4027								1-aminocyclopropane-1-carboxylate synthase, and related proteins	Signal transduction mechanisms	biosynthesis | 1-aminocyclopropane-1-carboxylate synthase activity | catalytic activity | transferase activity, transferring nitrogenous groups	0.535906	0.0339559	1.64609	1.61771	1.56709	2.68139	2.40642	4.21762
gw1.5.297.1	4067								Uncharacterized conserved protein, contains HELP and WD40 domains	Function unknown		0.321543	0.203735	0	0.0851426	0.0489716	0	0.26738	0.224607
gw1.203.2.1	4085								Chromatin remodeling complex WSTF-ISWI, small subunit	Transcription	DNA binding | ATP binding | ATP-dependent helicase activity	0.142908	0.101868	0	0.170285	0.0979432	0.157729	0	0.0998253
gw1.39.41.1	4099								Mitogen-activated protein kinase kinase (MAP2K)	Signal transduction mechanisms	protein kinase activity | ATP binding | protein amino acid phosphorylation | protein-tyrosine kinase activity | protein serine/threonine kinase activity | transmembrane receptor protein serine/threonine kinase activity | 3-phosphoinositide-dependent protein kinase activity | DNA-dependent protein kinase activity | AMP-activated protein kinase activity | casein kinase activity | casein kinase I ac…	0	0.0339559	0	0.170285	0.244858	0.157729	0.481283	0.074869
gw1.2.280.1	4110								Glucose-6-phosphate/phosphate and phosphoenolpyruvate/phosphate antiporter	Carbohydrate transport and metabolism		10.6467	0.713073	23.0453	2.00085	2.49755	1.84017	2.19251	3.41902
gw1.4.253.1	4131	K13127							Predicted E3 ubiquitin ligase	Posttranslational modification, protein turnover, chaperones	nucleic acid binding | ubiquitin ligase complex | ubiquitin-protein ligase activity | zinc ion binding | protein ubiquitination	8.7174	25.7725	39.0947	25.7982	29.285	22.1346	28.0749	23.983
gw1.1.254.1	4141	K05776	modF; molybdate transport system ATP-binding protein	M00189	Molybdate transport system [PATH:map02010] [BR:ko02000]	Mineral and organic ion transport system	Environmental information processing	Structural complex	Predicted transporter (ABC superfamily)	General function prediction only	ATP binding | ATPase activity | nucleotide binding | nucleoside-triphosphatase activity	0.571633	0.169779	3.29218	1.31971	1.86092	1.15668	1.71123	2.9698
gw1.1.256.1	4152								Dehydrogenases with different specificities (related to short-chain alcohol dehydrogenases)	Secondary metabolites biosynthesis, transport and catabolism	metabolism | oxidoreductase activity | C-3 sterol dehydrogenase (C-4 sterol decarboxylase) activity | 3-keto sterol reductase activity | isocitrate dehydrogenase activity | mevaldate reductase activity | gluconate dehydrogenase activity | steroid dehydrogenase activity | oxidoreductase activity, acting on the CH-OH group of donors, NAD or NADP as acceptor | epoxide dehydrogenase activity | 5-exo-…	56.6988	2.51273	244.856	1.61771	2.74241	1.47213	2.45989	19.7405
gw1.2.282.1	4153	K02180							Mitotic spindle checkpoint protein BUB3, WD repeat superfamily	Cell cycle control, cell division, chromosome partitioning		96.6059	85.0255	150.617	47.0839	61.0676	40.9569	52.3529	35.3631
gw1.308.3.1	4155								Karyopherin (importin) alpha	Intracellular trafficking, secretion, and vesicular transport		2.92962	0.271647	3.7037	8.5994	8.66797	8.83281	9.25134	10.282
gw1.16.83.1	4176	K10395							Kinesin-like protein	Cytoskeleton	microtubule motor activity | ATP binding | microtubule associated complex | microtubule-based movement	0.678814	2.75042	3.29218	1.31971	1.32223	1.47213	1.49733	0.074869
gw1.14.88.1	4184	K07393							Predicted glutathione S-transferase	Posttranslational modification, protein turnover, chaperones		4.21579	2.10526	14.4033	10.8557	14.2018	10.9884	15.3476	17.6691
gw1.10.127.1	4190	K11416							Class IV sirtuins (SIR2 family)	Transcription	DNA binding | chromatin silencing complex | chromatin silencing | regulation of transcription, DNA-dependent | NAD(P)+-protein-arginine ADP-ribosyltransferase activity	6.35941	1.12054	39.0947	3.91656	5.38688	3.73291	4.49198	5.96456
gw1.4.259.1	4192	K15272							Predicted UDP-galactose transporter	Carbohydrate transport and metabolism	nucleotide-sugar transporter activity | nucleotide-sugar transport | integral to membrane | Golgi membrane | sugar porter activity | carbohydrate transport	16.5059	2.07131	20.5761	7.06684	8.32517	7.67613	10.8021	22.5106
gw1.6.250.1	4202	K00002							Aldo/keto reductase family proteins	General function prediction only	oxidoreductase activity | alcohol dehydrogenase (NADP+) activity	0.035727	0.101868	0.823045	0	0.146915	0	0.213904	0
gw1.3.265.1	4228											0.035727	0.135823	0	0.0425713	0	0.157729	0.106952	7.01273
gw1.1.261.1	4252	K04348							Serine/threonine specific protein phosphatase PP1, catalytic subunit	Signal transduction mechanisms	hydrolase activity | protein phosphatase type 2A activity | phosphoprotein phosphatase activity | calcium-dependent protein serine/threonine phosphatase activity | magnesium-dependent protein serine/threonine phosphatase activity | magnesium-dependent protein serine/threonine phosphatase complex | CTD phosphatase activity | calcium-dependent protein serine/threonine phosphatase regulator activity…	0.35727	0.40747	0	2.00085	1.81195	2.10305	1.71123	0.424258
gw1.15.85.1	4253								U4/U6 small nuclear ribonucleoprotein Prp4 (contains WD40 repeats)	RNA processing and modification	lanosterol synthase activity	0.214362	0.237691	0	0.297999	0.29383	0.315457	0.588235	10.5316
gw1.9.122.1	4267	K13948							Predicted NAD-dependent oxidoreductase	General function prediction only		0.142908	0.40747	0	0.0851426	0.0979432	0	0	0.0499127
gw1.22.63.1	4268	K14843							Protein required for normal rRNA processing	RNA processing and modification	nucleolus | cell proliferation	17.2919	197.555	103.292	133.759	120.47	163.197	171.07	27.1774
gw1.7.201.1	4272	K00390	cysH; phosphoadenosine phosphosulfate reductase [EC:1.8.4.8]	M00176	Assimilatory sulfate reduction, sulfate => H2S [PATH:map00920]	Sulfur metabolism	Energy metabolism	Pathway module	Phosphoadenosine phosphosulfate reductase	Amino acid transport and metabolism	metabolism | transferase activity | phosphoadenylyl-sulfate reductase (thioredoxin) activity	210.325	108.557	385.597	104.896	102.057	108.412	96.5775	433.766
gw1.14.90.1	4283								Threonine/serine dehydratases	Amino acid transport and metabolism	amino acid metabolism | catalytic activity | metabolism | threonine ammonia-lyase activity	0.250089	0.271647	1.64609	0.297999	0.146915	0.315457	0.320856	0.0499127
gw1.2.289.1	4291								Serine racemase	Signal transduction mechanisms	amino acid metabolism | catalytic activity | metabolism | racemase and epimerase activity, acting on amino acids and derivatives	0.60736	1.1545	3.29218	0.297999	0.195886	0.262881	0.534759	0
gw1.25.67.1	4304								Tyrosine kinase specific for activated (GTP-bound) p21cdc42Hs	Signal transduction mechanisms	protein kinase activity | ATP binding | protein amino acid phosphorylation | protein-tyrosine kinase activity | protein serine/threonine kinase activity	1.28617	0.57725	4.11523	32.2691	32.4192	30.4942	39.4652	27.402
gw1.61.11.1	4335	K05955							Protein farnesyltransferase, alpha subunit/protein geranylgeranyltransferase type I, alpha subunit	Posttranslational modification, protein turnover, chaperones	protein prenyltransferase activity | protein amino acid prenylation	4.7517	9.23599	28.3951	14.1337	15.2791	11.409	12.6738	27.1774
gw1.61.12.1	4337								Cyclic nucleotide phosphodiesterase	Signal transduction mechanisms	3',5'-cyclic-nucleotide phosphodiesterase activity | signal transduction | catalytic activity	0	0.203735	0	0.0425713	0	0	0	0.0998253
gw1.17.61.1	4341								Annexin	Intracellular trafficking, secretion, and vesicular transport	calcium ion binding | calcium-dependent phospholipid binding | negative regulation of coagulation | glycerophosphoinositol inositolphosphodiesterase activity	0.035727	0.339559	1.23457	0.0425713	0.195886	0.0525762	0	0.174694
gw1.73.1.1	4343											7.96713	0.611205	12.7572	2.25628	2.69344	2.41851	3.26203	3.49389
gw1.29.48.1	4353								Aldo/keto reductase family proteins	General function prediction only	oxidoreductase activity | alcohol dehydrogenase (NADP+) activity	0.0714541	0.373514	0	0	0	0.0525762	0.0534759	0.0499127
gw1.3.276.1	4373	K01850	E5.4.99.5; chorismate mutase [EC:5.4.99.5]	M00024	Phenylalanine biosynthesis, chorismate => phenylalanine [PATH:map01230 map00400]	Aromatic amino acid metabolism	Nucleotide and amino acid metabolism	Pathway module	Chorismate mutase	Amino acid transport and metabolism	chorismate mutase activity | aromatic amino acid family biosynthesis	3.35834	0.509338	11.1111	37.9736	31.9295	36.3302	53.5294	39.8053
gw1.9.127.1	4378								Predicted fumarylacetoacetate hydralase	General function prediction only	catalytic activity | metabolism | 5-carboxymethyl-2-hydroxymuconate delta-isomerase activity	17.1133	39.4567	11.5226	24.5211	23.7023	27.918	25.508	85.2009
gw1.38.44.1	4382								Protein phosphatase 1, regulatory subunit, and related proteins	Signal transduction mechanisms		9.21758	1.49406	2.05761	13.5802	18.5602	19.1903	18.5561	0.74869
gw1.1.272.1	4386								Serine/threonine protein phosphatase	Signal transduction mechanisms	catalytic activity | protein phosphatase type 2A activity | phosphoprotein phosphatase activity | calcium-dependent protein serine/threonine phosphatase activity | magnesium-dependent protein serine/threonine phosphatase activity | magnesium-dependent protein serine/threonine phosphatase complex | CTD phosphatase activity | calcium-dependent protein serine/threonine phosphatase regulator activity…	6.18078	2.98812	19.3416	12.1754	15.3771	13.6698	14.4385	19.99
gw1.96.1.1	4387								Transporter, ABC superfamily (Breast cancer resistance protein)	Secondary metabolites biosynthesis, transport and catabolism	ATP binding | ATPase activity	0.178635	0.509338	0	0.383142	0.440744	0.525762	0.374332	0.0249563
gw1.2.295.1	4392	K12880	THOC3; THO complex subunit 3	M00406	TREX complex [PATH:map03013 map03040] [BR:ko03041]	RNA processing	Genetic information processing	Structural complex	WD40 repeat protein	Function unknown	1-alkyl-2-acetylglycerophosphocholine esterase activity	6.4666	41.6638	22.6337	30.3108	34.1332	28.8118	33.2086	40.0799
gw1.4.271.1	4398								Cysteine proteinase Cathepsin L	Posttranslational modification, protein turnover, chaperones	cysteine-type endopeptidase activity | proteolysis and peptidolysis | cysteine-type peptidase activity | cathepsin L activity	0.178635	0.101868	0	2.59685	2.54652	2.99685	5.45455	3.1445
gw1.45.28.1	4399								Inositol monophosphatase	Carbohydrate transport and metabolism	inositol or phosphatidylinositol phosphatase activity | inositol-1(or 4)-monophosphatase activity	6.39514	1.08659	19.7531	14.3465	11.5573	14.8791	21.5508	12.6778
gw1.23.70.1	4415											108.932	9.94907	406.173	43.3802	61.5083	52.3659	69.2513	60.2446
gw1.2.299.1	4422								Aspartyl protease	Posttranslational modification, protein turnover, chaperones	pepsin A activity | proteolysis and peptidolysis | metabolism | aspartic-type endopeptidase activity	0	0	0	0	0	0	0	0
gw1.6.263.1	4424	K14803							Serine/threonine protein phosphatase	Signal transduction mechanisms	protein serine/threonine phosphatase activity | protein amino acid dephosphorylation | protein serine/threonine phosphatase complex | catalytic activity | protein phosphatase type 2A activity | phosphoprotein phosphatase activity | calcium-dependent protein serine/threonine phosphatase activity | magnesium-dependent protein serine/threonine phosphatase activity | magnesium-dependent protein serin…	0	0.441426	0	0.0851426	0.146915	0	0	0.0249563
gw1.12.117.1	4430	K15102							Mitochondrial phosphate carrier protein	Energy production and conversion	binding | transport | membrane | mitochondrial inner membrane	0.500179	0.203735	3.29218	23.7122	24.5348	21.5563	26.4706	10.4567
gw1.1.277.1	4432										G-protein coupled receptor activity | membrane	1.64344	0.40747	6.58436	2.93742	4.26053	3.57518	4.2246	4.36736
gw1.7.211.1	4440	K00640	cysE; serine O-acetyltransferase [EC:2.3.1.30]	M00021	Cysteine biosynthesis, serine => cysteine [PATH:map01200 map01230 map00270]	Cysteine and methionine metabolism	Nucleotide and amino acid metabolism	Pathway module	Serine O-acetyltransferase	Amino acid transport and metabolism	cytoplasm | cysteine biosynthesis from serine | serine O-acetyltransferase activity	22.7939	14.3973	58.8477	13.6228	14.0548	14.7739	16.5241	9.80784
gw1.9.129.1	4442								Serine/threonine specific protein phosphatase PP1, catalytic subunit	Signal transduction mechanisms	hydrolase activity | protein phosphatase type 2A activity | phosphoprotein phosphatase activity | calcium-dependent protein serine/threonine phosphatase activity | magnesium-dependent protein serine/threonine phosphatase activity | magnesium-dependent protein serine/threonine phosphatase complex | CTD phosphatase activity | calcium-dependent protein serine/threonine phosphatase regulator activity…	0.285816	0.509338	1.64609	0.681141	0.783546	0.998948	1.44385	0.0499127
gw1.2.302.1	4457	K15275							UDP-galactose transporter related protein	Carbohydrate transport and metabolism		0.464452	0.747029	0.823045	46.7007	46.2292	41.8507	59.2513	8.2855
gw1.8.149.1	4493	K03438							Putative SAM dependent methyltransferases	General function prediction only	methyltransferase activity | rRNA (adenine-N6,N6-)-dimethyltransferase activity | C-terminal protein carboxyl methyltransferase activity | C-methyltransferase activity | N-methyltransferase activity | O-methyltransferase activity | S-methyltransferase activity | RNA methyltransferase activity | mRNA methyltransferase activity | tRNA methyltransferase activity | protein methyltransferase activity …	0.285816	1.52801	1.64609	3.44828	3.37904	1.89274	3.95722	2.52059
gw1.34.26.1	4502								Transporter, ABC superfamily (Breast cancer resistance protein)	Secondary metabolites biosynthesis, transport and catabolism	ATP binding | ATPase activity | nucleotide binding | nucleoside-triphosphatase activity	0	0.0339559	0	0	0	0	0	0
gw1.8.151.1	4515	K18327							3'-5' exonuclease	Replication, recombination and repair	exonuclease activity | intracellular | poly(A)-specific ribonuclease activity	3.28689	27.3345	27.1605	11.1963	11.9491	9.35857	11.123	5.21587
gw1.5.321.1	4523										catalytic activity | metabolism | electron transporter activity | electron transport	5.32333	2.51273	15.2263	7.36484	5.72968	7.67613	5.66845	11.6047
gw1.3.282.1	4528								Extracellular protein SEL-1 and related proteins	Signal transduction mechanisms		4.82315	21.9015	10.2881	17.5819	17.0421	18.7171	15.615	5.59022
gw1.88.1.1	4536											5.18042	3.7691	18.5185	6.59855	7.44368	6.25657	6.79144	7.3122
gw1.2.310.1	4556	K03679	RRP4, EXOSC2; exosome complex component RRP4	M00390	Exosome, archaea [PATH:map03018]	RNA processing	Genetic information processing	Structural complex	Exosomal 3'-5' exoribonuclease complex, subunit Rrp4	RNA processing and modification	RNA binding | 3'-5'-exoribonuclease activity | 5'-3' exoribonuclease activity | exoribonuclease activity, producing 5'-phosphomonoesters	1.64344	5.39898	8.64198	12.9842	14.2507	12.04	10.8021	9.88271
gw1.7.216.1	4572	K01639									dihydrodipicolinate synthase activity	0.035727	1.42615	2.05761	8.04598	8.76592	7.57098	11.7112	9.95757
gw1.6.278.1	4597	K13348							Peroxisomal membrane protein MPV17 and related proteins	General function prediction only	integral to membrane	113.219	2.17317	255.556	25.7131	35.5044	27.6551	33.3155	10.5066
gw1.9.133.1	4612										hydrolase activity, hydrolyzing O-glycosyl compounds | carbohydrate metabolism	0.96463	0.339559	1.23457	0.766284	0.783546	0.42061	0.802139	6.76316
gw1.1.301.1	4638	K14050							Protein geranylgeranyltransferase type II, alpha subunit	Posttranslational modification, protein turnover, chaperones	protein prenyltransferase activity | protein amino acid prenylation	1.28617	6.65535	10.2881	3.32056	4.11361	3.73291	4.33155	3.31919
gw1.34.27.1	4640								Predicted ABC-type transport, ATPase component/CCR4 associated factor	Transcription	ATP binding | ATPase activity	8.78885	13.1409	26.749	3.36313	3.72184	2.89169	2.6738	4.86648
gw1.3.296.1	4656	K14058							Uncharacterized conserved protein with similarity to predicted ATPase of the PP-loop superfamily	General function prediction only		1.07181	0.543294	4.52675	6.98169	8.81489	7.3081	11.016	8.33541
gw1.6.285.1	4658								Pectin acetylesterase and similar proteins	Cell wall/membrane/envelope biogenesis		0	0.169779	0	0	0	0	0.106952	0.124782
gw1.17.69.1	4661	K01792							Uncharacterized enzymes related to aldose 1-epimerase	Carbohydrate transport and metabolism	aldose 1-epimerase activity | galactose metabolism	44.0872	5.87436	112.346	20.3491	28.6484	28.8644	35.7754	207.212
gw1.3.299.1	4677	K14026	SEL1, SEL1L; SEL1 protein	M00403	HRD1/SEL1 ERAD complex [PATH:map04141]	Protein processing	Genetic information processing	Structural complex	Extracellular protein SEL-1 and related proteins	Signal transduction mechanisms		0.643087	2.34295	7.81893	7.27969	7.9334	7.78128	7.54011	6.31395
gw1.11.154.1	4687								Ca2+/calmodulin-dependent protein kinase, EF-Hand protein superfamily	Signal transduction mechanisms	protein kinase activity | ATP binding | protein amino acid phosphorylation | protein-tyrosine kinase activity | protein serine/threonine kinase activity	0.035727	0.169779	0	0	0	0	0	0.0499127
gw1.7.222.1	4690								Extracellular protein SEL-1 and related proteins	Signal transduction mechanisms		7.82422	6.89304	11.5226	11.9625	13.761	14.143	13.1016	7.18742
gw1.2.316.1	4706	K14820							RNA-binding protein required for biogenesis of the ribosomal 60S subunit	Translation, ribosomal structure and biogenesis		17.1133	180.849	105.761	131.928	111.508	144.795	143.476	39.0317
gw1.4.278.1	4709								Serine/threonine specific protein phosphatase PP1, catalytic subunit	Signal transduction mechanisms	hydrolase activity | protein phosphatase type 2A activity | phosphoprotein phosphatase activity | calcium-dependent protein serine/threonine phosphatase activity | magnesium-dependent protein serine/threonine phosphatase activity | magnesium-dependent protein serine/threonine phosphatase complex | CTD phosphatase activity | calcium-dependent protein serine/threonine phosphatase regulator activity…	8.7174	9.8472	16.4609	25.1171	28.1097	29.2324	32.6203	33.142
gw1.2.317.1	4711	K14831							RNA-binding nuclear protein (MAK16) containing a distinct C4 Zn-finger	RNA processing and modification		48.2672	252.088	176.955	203.15	158.227	223.186	208.182	42.0764
gw1.8.160.1	4715	K15502							FOG: Ankyrin repeat	General function prediction only	NAD+ ADP-ribosyltransferase activity	0.035727	1.1545	0	0.255428	0.29383	0.210305	0.213904	0.0499127
gw1.1.307.1	4733	K10846							5'-3' exonuclease	Replication, recombination and repair	DNA binding | nuclease activity | single-stranded DNA binding | endonuclease activity | nucleus | nucleotide-excision repair | DNA repair | exodeoxyribonuclease I activity	6.35941	1.08659	15.6379	4.72542	6.21939	4.31125	5.88235	7.58672
gw1.4.281.1	4743	K08857							NIMA (never in mitosis)-related G2-specific serine/threonine protein kinase	Cell cycle control, cell division, chromosome partitioning	protein kinase activity | ATP binding | protein amino acid phosphorylation | protein-tyrosine kinase activity | protein serine/threonine kinase activity	0	0	0	0	0.0489716	0	0	0
gw1.9.139.1	4745								FOG: RRM domain	General function prediction only	nucleic acid binding	25.9021	62.3769	92.1811	34.9936	38.2468	33.8591	38.0749	35.7624
gw1.3.301.1	4752	K15103							Mitochondrial fatty acid anion carrier protein/Uncoupling protein	Energy production and conversion	binding | transport | membrane | mitochondrion | mitochondrial transport | mitochondrial inner membrane	1.21472	6.72326	16.8724	13.5377	12.5857	12.1451	14.385	6.93786
gw1.9.140.1	4756								E3 ubiquitin protein ligase	Posttranslational modification, protein turnover, chaperones	UDP-N-acetylmuramoylalanyl-D-glutamyl-2,6-diaminopimelate-D-alanyl-D-alanine ligase activity | acid-amino acid ligase activity | ribosomal S6-glutamic acid ligase activity	0.678814	1.49406	0	1.27714	1.46915	1.1041	1.71123	0.249563
gw1.1.309.1	4757	K17861							Cytochrome P450 CYP3/CYP5/CYP6/CYP9 subfamilies	Secondary metabolites biosynthesis, transport and catabolism	electron transport | monooxygenase activity | oxidoreductase activity, acting on paired donors, with incorporation or reduction of molecular oxygen | fluorene oxygenase activity | mono-butyltin dioxygenase activity | limonene 8-monooxygenase activity | tri-n-butyltin dioxygenase activity | di-n-butyltin dioxygenase activity | methylsilanetriol hydroxylase activity | methyl tertiary butyl ether 3-…	0.428725	0.203735	0.411523	1.83057	1.51812	1.68244	1.49733	6.78812
gw1.18.57.1	4760								Serine/threonine protein kinase	Signal transduction mechanisms	protein kinase activity | ATP binding | protein amino acid phosphorylation | protein-tyrosine kinase activity | protein serine/threonine kinase activity | transmembrane receptor protein serine/threonine kinase activity | 3-phosphoinositide-dependent protein kinase activity | DNA-dependent protein kinase activity | AMP-activated protein kinase activity | casein kinase activity | casein kinase I ac…	0.0714541	0.101868	0	0.0425713	0	0	0	0.0998253
gw1.17.71.1	4768								Peptide exporter, ABC superfamily	Intracellular trafficking, secretion, and vesicular transport	ATP binding | ATPase activity | nucleotide binding | nucleoside-triphosphatase activity	0.214362	3.4635	3.7037	0.255428	0.29383	0.630915	0.748663	0.673821
gw1.12.124.1	4782	K02857							Rhomboid family proteins	Signal transduction mechanisms	serine-type endopeptidase activity | subtilase activity | pancreatic elastase activity | plasminogen activator activity | serine-type signal peptidase activity | proprotein convertase activity	0.107181	0.679117	0	0.297999	0.29383	0.157729	0.160428	0.074869
gw1.18.58.1	4792								AAA+-type ATPase containing the peptidase M41 domain	Posttranslational modification, protein turnover, chaperones	nucleotide binding | nucleoside-triphosphatase activity | ATP binding	31.0825	0.237691	27.1605	0.766284	0.440744	0.525762	0.427807	0.424258
gw1.5.334.1	4795	K06883							Predicted GTPase	General function prediction only	ATP binding | molecular function unknown	6.64523	3.05603	38.6831	7.91826	10.9696	7.36067	10	12.7527
gw1.2.322.1	4801								U4/U6 small nuclear ribonucleoprotein Prp4 (contains WD40 repeats)	RNA processing and modification		0.0714541	0.203735	1.23457	0.212857	0.29383	0.157729	0.0534759	0.074869
gw1.4.285.1	4808	K08794							Ca2+/calmodulin-dependent protein kinase, EF-Hand protein superfamily	Signal transduction mechanisms	protein kinase activity | ATP binding | protein amino acid phosphorylation | protein-tyrosine kinase activity | protein serine/threonine kinase activity	0	0	0	0	0	0	0	0
gw1.31.35.1	4817								Kinesin-like protein	Cytoskeleton	microtubule motor activity | ATP binding | microtubule associated complex | microtubule-based movement	0.035727	0.0339559	0.823045	0	0	0	0.106952	0.174694
gw1.3.305.1	4844	K01507							Inorganic pyrophosphatase/Nucleosome remodeling factor, subunit NURF38	Energy production and conversion	magnesium ion binding | metabolism | pyrophosphatase activity | inorganic diphosphatase activity | cytoplasm	157.378	18.8455	282.305	60.6215	70.5191	61.1462	72.3529	436.262
gw1.10.150.1	4854								Glyoxylase	General function prediction only		2.71526	1.01868	6.58436	2.29885	2.69344	1.57729	2.35294	3.01972
gw1.2.330.1	4866	K00846							Carbohydrate kinase	Carbohydrate transport and metabolism	ketohexokinase activity	0.678814	0.645161	3.7037	0.63857	0.685602	0.946372	0.855615	1.82181
gw1.18.59.1	4868	K00587							Farnesyl cysteine-carboxyl methyltransferase	Posttranslational modification, protein turnover, chaperones	protein-S-isoprenylcysteine O-methyltransferase activity | C-terminal protein amino acid methylation | integral to membrane	1.39335	1.39219	3.29218	2.55428	2.79138	2.41851	3.47594	4.66683
gw1.10.151.1	4875	K02998	RP-SAe, RPSA; small subunit ribosomal protein SAe	M00177	Ribosome, eukaryotes [PATH:map03010] [BR:ko03011]	Ribosome	Genetic information processing	Structural complex	40S ribosomal protein SA (P40)/Laminin receptor 1	Translation, ribosomal structure and biogenesis	structural constituent of ribosome | intracellular | ribosome | protein biosynthesis | small ribosomal subunit	46.9453	332.937	267.901	464.623	432.076	467.508	475.241	515.822
gw1.15.96.1	4887								Notchless-like WD40 repeat-containing protein	Function unknown		0.428725	4.41426	2.05761	0.383142	0.489716	0.42061	0.320856	3.09458
gw1.5.338.1	4905								Polo-like serine/threonine protein kinase	Cell cycle control, cell division, chromosome partitioning	protein kinase activity | ATP binding | protein amino acid phosphorylation | protein-tyrosine kinase activity | protein serine/threonine kinase activity	0.0714541	0.0679117	0	0.63857	1.61606	1.15668	2.08556	3.81832
gw1.15.98.1	4915								Serine/threonine specific protein phosphatase PP1, catalytic subunit	Signal transduction mechanisms	hydrolase activity | protein phosphatase type 2A activity | phosphoprotein phosphatase activity | calcium-dependent protein serine/threonine phosphatase activity | magnesium-dependent protein serine/threonine phosphatase activity | magnesium-dependent protein serine/threonine phosphatase complex | CTD phosphatase activity | calcium-dependent protein serine/threonine phosphatase regulator activity…	0	0	0	0	0	0	0	0
gw1.12.133.1	4928											10.9325	0.373514	36.214	0.425713	0.440744	0.473186	0.427807	2.9698
gw1.14.110.1	4929	K03189							Putative zinc transporter	Inorganic ion transport and metabolism	protein complex assembly | nickel ion binding	0.107181	0.543294	0	0.553427	0.881489	0.315457	0.534759	4.29249
gw1.1.324.1	4958	K06911										20.0786	23.9049	107.819	7.44998	9.54946	7.83386	7.96791	11.7544
gw1.2.335.1	4977								Spindle pole body protein	Cytoskeleton	molecular function unknown	81.3862	70.8659	131.276	55.9387	69.4417	50	59.3048	25.3806
gw1.6.306.1	5001	K01990	ABC-2.A; ABC-2 type transport system ATP-binding protein	M00254	ABC-2 type transport system [BR:ko02000]	ABC-2 type and other transport systems	Environmental information processing	Structural complex	Lipid exporter ABCA1 and related proteins, ABC superfamily	Lipid transport and metabolism	ATP binding | ATPase activity | nucleotide binding | nucleoside-triphosphatase activity	65.2019	7.16469	16.8724	3.74628	5.82762	1.78759	2.72727	7.86124
gw1.10.156.1	5005								Aldo/keto reductase family proteins	General function prediction only	oxidoreductase activity | C-3 sterol dehydrogenase (C-4 sterol decarboxylase) activity | 3-keto sterol reductase activity | isocitrate dehydrogenase activity | mevaldate reductase activity | gluconate dehydrogenase activity | steroid dehydrogenase activity | oxidoreductase activity, acting on the CH-OH group of donors, NAD or NADP as acceptor | epoxide dehydrogenase activity | 5-exo-hydroxycampho…	1.42908	0.135823	2.05761	2.29885	3.03624	2.2082	3.15508	3.96806
gw1.1.330.1	5013								Predicted alpha/beta hydrolase	General function prediction only	catalytic activity	0.500179	0	5.76132	0.297999	0.538688	0.42061	0.855615	1.24782
gw1.15.103.1	5019	K14864							SAM-dependent methyltransferase/cell division protein FtsJ	Cell cycle control, cell division, chromosome partitioning	rRNA (adenine-N6,N6-)-dimethyltransferase activity | C-terminal protein carboxyl methyltransferase activity | methyltransferase activity | C-methyltransferase activity | N-methyltransferase activity | O-methyltransferase activity | S-methyltransferase activity | RNA methyltransferase activity | mRNA methyltransferase activity | tRNA methyltransferase activity | protein methyltransferase activity …	2.28653	43.3616	24.2798	11.7497	11.1655	13.2492	11.4439	4.7417
gw1.21.77.1	5022	K07126							Extracellular protein SEL-1 and related proteins	Signal transduction mechanisms		2.1079	3.08998	2.88066	6.6837	7.73751	7.41325	9.25134	8.88445
gw1.12.136.1	5033	K00640	cysE; serine O-acetyltransferase [EC:2.3.1.30]	M00021	Cysteine biosynthesis, serine => cysteine [PATH:map01200 map01230 map00270]	Cysteine and methionine metabolism	Nucleotide and amino acid metabolism	Pathway module	Serine O-acetyltransferase	Amino acid transport and metabolism		3.0368	0.237691	14.4033	1.27714	1.46915	1.52471	1.65775	2.12129
gw1.1.333.1	5052								Ubiquitin protein ligase RSP5/NEDD4	Posttranslational modification, protein turnover, chaperones	ubiquitin-protein ligase activity | intracellular | protein modification | ubiquitin cycle	9.21758	8.18336	10.6996	11.6645	14.8384	10.4101	15.0802	6.83803
gw1.23.88.1	5053								Predicted ATPase, nucleotide-binding	Cell cycle control, cell division, chromosome partitioning		1.03608	0.271647	0.823045	2.85228	3.57493	2.57624	5.08021	4.96631
gw1.2.341.1	5055								Extracellular protein SEL-1 and related proteins	Signal transduction mechanisms		1.64344	1.39219	3.29218	5.44913	5.92556	5.67823	5.13369	16.2715
gw1.7.240.1	5071								Kinesin-like protein	Cytoskeleton	microtubule motor activity | ATP binding | microtubule associated complex | microtubule-based movement	2.46517	2.54669	1.23457	1.14943	1.22429	1.36698	1.71123	1.24782
gw1.5.350.1	5074	K15637							Predicted phosphoglycerate mutase	General function prediction only	catalytic activity | metabolism | phosphoglycerate mutase activity | 2,3-bisphosphoglycerate-independent phosphoglycerate mutase activity | 2,3-bisphosphoglycerate-dependent phosphoglycerate mutase activity	0.321543	0.169779	4.11523	12.0903	17.3849	13.8275	19.7861	41.0282
gw1.54.31.1	5081								Phosphatidylinositol 3-kinase catalytic subunit (p110)	Signal transduction mechanisms	phosphotransferase activity, alcohol group as acceptor	0	0	0	0	0	0	0	0
gw1.9.156.1	5092	K00799							Glutathione S-transferase	Posttranslational modification, protein turnover, chaperones	glutathione transferase activity	10.2894	7.60611	31.2757	4.51256	4.75024	4.78444	5.93583	4.41727
gw1.4.292.1	5093	K03119									electron transport | oxidoreductase activity | regulation of oxidoreductase activity	0	0	0	0.0425713	0	0	0	0.224607
gw1.10.164.1	5097								Predicted alpha/beta hydrolase	General function prediction only	catalytic activity	3.07253	0.373514	7.40741	8.8974	10.284	8.78023	10.3743	14.6494
gw1.13.116.1	5099								Extracellular protein SEL-1 and related proteins	Signal transduction mechanisms		0	0	0	0	0	0.0525762	0	0
gw1.18.64.1	5104	K01624	FBA, fbaA; fructose-bisphosphate aldolase, class II [EC:4.1.2.13]	M00165	Reductive pentose phosphate cycle (Calvin cycle) [PATH:map01200 map00710]	Carbon fixation	Energy metabolism	Pathway module	Fructose 1,6-bisphosphate aldolase	Carbohydrate transport and metabolism	fructose-bisphosphate aldolase activity | glycolysis | zinc ion binding	4.07288	0.475382	2.88066	1.06428	1.07738	0.946372	1.12299	2.04642
gw1.55.11.1	5106								Prohibitins and stomatins of the PID superfamily	Energy production and conversion		43.7299	14.635	80.2469	40.4002	56.7581	48.1073	54.0642	43.5737
gw1.11.168.1	5107										structural constituent of ribosome | intracellular | ribosome | protein biosynthesis	0.035727	0.0679117	0	0.0425713	0.0979432	0	0.0534759	0.0249563
gw1.2.345.1	5132								Uncharacterized conserved protein	General function prediction only		0.035727	0.0339559	0	0.0425713	0	0.0525762	0	0.074869
gw1.3.323.1	5141								Extracellular protein SEL-1 and related proteins	Signal transduction mechanisms		0.178635	0.339559	0.823045	0.0851426	0.29383	0.157729	0.160428	0
gw1.29.60.1	5142								DHHC-type Zn-finger proteins	General function prediction only	metal ion binding	0	0.0339559	0	0	0.0489716	0	0	0.0249563
gw1.483.3.1	5150											0	0	0	0	0	0	0	0
gw1.58.23.1	5154	K03177							Pseudouridine synthase	Translation, ribosomal structure and biogenesis	pseudouridylate synthase activity | RNA processing | tRNA processing	0.250089	0.40747	1.64609	2.17114	2.74241	1.94532	2.8877	0.648864
gw1.23.92.1	5155								Serine/threonine protein kinase	Signal transduction mechanisms	protein kinase activity | ATP binding | protein amino acid phosphorylation | protein serine/threonine kinase activity	0	0.0339559	0	0.0851426	0.0979432	0	0	0.0249563
gw1.1.338.1	5157								Predicted phosphoglycerate mutase	Carbohydrate transport and metabolism	catalytic activity | metabolism	6.4666	2.10526	30.0412	5.70456	6.70911	5.5205	7.16578	12.2785
gw1.15.107.1	5168											0.107181	0.475382	0	0	0.0979432	0.0525762	0	0.074869
gw1.2.347.1	5177								FOG: Ankyrin repeat	General function prediction only		0	0	0	0	0	0	0	0.0249563
gw1.2.348.1	5181								cAMP-dependent protein kinase types I and II, regulatory subunit	Signal transduction mechanisms	cAMP-dependent protein kinase complex | protein amino acid phosphorylation | cAMP-dependent protein kinase regulator activity | protein kinase activity | protein kinase CK2 activity | cAMP-dependent protein kinase activity | protein kinase CK2 complex | protein kinase CK2 regulator activity	0.107181	0.135823	0	0.0851426	0.244858	0.105152	0.320856	0.074869
gw1.6.317.1	5184	K10268							F-box protein containing LRR	General function prediction only		0	0	0	0	0	0	0	0
gw1.2.349.1	5189	K10773									base-excision repair	32.4044	13.9219	106.584	1.95828	3.03624	2.36593	2.78075	40.1797
gw1.18.65.1	5192								Extracellular protein SEL-1 and related proteins	Signal transduction mechanisms		5.18042	4.00679	13.5802	6.30055	6.56219	7.41325	5.9893	2.62041
gw1.8.168.1	5202											0.142908	5.05942	0.411523	0	0.146915	0	0.0534759	0.0249563
gw1.6.318.1	5211	K14792							rRNA processing protein Rrp5	RNA processing and modification		6.50232	94.8387	51.8519	55.8536	42.9971	35.9621	40.9626	21.2378
gw1.45.36.1	5215								Ca2+/calmodulin-dependent protein kinase, EF-Hand protein superfamily	Signal transduction mechanisms	protein kinase activity | ATP binding | protein amino acid phosphorylation | protein-tyrosine kinase activity | protein serine/threonine kinase activity	45.6592	7.50424	65.4321	5.32141	5.77865	5.04732	6.95187	13.0522
gw1.12.144.1	5219								Ca2+/calmodulin-dependent protein kinase, EF-Hand protein superfamily	Signal transduction mechanisms	protein kinase activity | ATP binding | protein amino acid phosphorylation | protein-tyrosine kinase activity | protein serine/threonine kinase activity	0	0.0339559	0.823045	0	0.0489716	0	0	0
gw1.17.83.1	5221								Predicted ABC-type transport, ATPase component/CCR4 associated factor	Transcription	ATP binding | ATPase activity	195.391	7.74194	407.407	2.00085	1.3712	1.05152	1.28342	5.81482
gw1.12.146.1	5247								Predicted alpha/beta hydrolase	General function prediction only		0.035727	0.135823	0	0.0851426	0.0489716	0.105152	0.213904	0
gw1.17.85.1	5253	K01764							Holocytochrome c synthase/heme-lyase	Posttranslational modification, protein turnover, chaperones	holocytochrome-c synthase activity | mitochondrion	0.678814	5.2292	9.46502	3.49085	5.19099	3.89064	5.50802	6.88795
gw1.2.352.1	5257	K00876							Armadillo/beta-Catenin/plakoglobin	Signal transduction mechanisms	uridine kinase activity | ATP binding | biosynthesis | kinase activity	0.0714541	0.169779	0	0	0	0	0	0.0499127
gw1.15.108.1	5276								Cdc2-related protein kinase	Cell cycle control, cell division, chromosome partitioning	protein kinase activity | ATP binding | protein amino acid phosphorylation | protein-tyrosine kinase activity | protein serine/threonine kinase activity	152.733	177.114	177.778	186.292	197.551	215.089	224.706	180.484
gw1.2.356.1	5285	K07024									metabolism | hydrolase activity | ATP binding | cation transport | ATPase activity, coupled to transmembrane movement of ions, phosphorylative mechanism | membrane | catalytic activity	13.5763	12.4618	26.749	0.766284	0.636631	0.84122	0.909091	3.89319
gw1.7.243.1	5287								Carbon-nitrogen hydrolase	Amino acid transport and metabolism	nitrogen compound metabolism | hydrolase activity, acting on carbon-nitrogen (but not peptide) bonds	1.03608	2.98812	10.6996	2.85228	2.49755	2.26078	2.13904	2.72024
gw1.52.11.1	5295								Chromodomain-helicase DNA-binding protein	Transcription	nucleic acid binding | helicase activity | ATP binding	0.0714541	0.645161	0	0.170285	0	0	0.160428	0.174694
gw1.3.330.1	5296	K00815	TAT; tyrosine aminotransferase [EC:2.6.1.5]	M00034	Methionine salvage pathway [PATH:map00270]	Cysteine and methionine metabolism	Nucleotide and amino acid metabolism	Pathway module	Tyrosine aminotransferase	Amino acid transport and metabolism	biosynthesis | 1-aminocyclopropane-1-carboxylate synthase activity | catalytic activity	0.571633	0.645161	0	0.63857	1.12635	0.788644	1.01604	0.149738
gw1.24.87.1	5301								Predicted alpha/beta hydrolase	General function prediction only		0	0	0	0	0.0979432	0	0	0.0249563
gw1.351.1.1	5303	K12874	AQR; intron-binding protein aquarius	M00355	Spliceosome, 35S U5-snRNP [PATH:map03040] [BR:ko03041]	Spliceosome	Genetic information processing	Structural complex	DEAD box containing helicases	Replication, recombination and repair		14.791	38.5399	19.7531	14.304	13.9569	14.8791	18.8235	39.5807
gw1.2.365.1	5316								F-box protein containing LRR	General function prediction only		0	0	0	0	0	0	0	0.0249563
gw1.29.62.1	5321								AAA+-type ATPase	Posttranslational modification, protein turnover, chaperones	nucleotide binding | nucleoside-triphosphatase activity	0	0.0339559	0	0	0	0.0525762	0.0534759	0
gw1.2.366.1	5328	K01092	E3.1.3.25, IMPA, suhB; myo-inositol-1(or 4)-monophosphatase [EC:3.1.3.25]	M00131	Inositol phosphate metabolism, Ins(1,3,4,5)P4 => Ins(1,3,4)P3 => myo-inositol [PATH:map00562]	Lipid metabolism	Carbohydrate and lipid metabolism	Pathway module	Inositol monophosphatase	Carbohydrate transport and metabolism	inositol or phosphatidylinositol phosphatase activity | inositol-1(or 4)-monophosphatase activity	0.750268	0.271647	1.23457	0.766284	0.489716	0.368034	0.427807	4.54205
gw1.14.119.1	5340	K07238							Zinc transporter and related ZIP domain-containing proteins	Inorganic ion transport and metabolism	membrane | metal ion transport | metal ion transporter activity	8.61022	2.6146	16.0494	12.814	15.475	15.6677	16.5775	18.0684
gw1.5.363.1	5349								tRNA-binding protein	Translation, ribosomal structure and biogenesis	tRNA binding | tRNA ligase activity | ligase activity, forming aminoacyl-tRNA and related compounds	0.96463	15.0424	10.2881	13.1971	15.6219	11.5142	13.6364	23.434
gw1.1.345.1	5353	K06228							Serine-threonine protein kinase FUSED	General function prediction only	protein kinase activity | ATP binding | protein amino acid phosphorylation | protein-tyrosine kinase activity | protein serine/threonine kinase activity	0	0.101868	0	0	0.0489716	0	0	0
gw1.29.63.1	5364								Uncharacterized conserved protein, contains PA domain	General function prediction only	integral to membrane | D-alanyl-D-alanine endopeptidase activity | mitochondrial inner membrane peptidase activity	4.78742	0.203735	8.64198	2.00085	3.33007	2.68139	2.6738	2.7452
gw1.11.174.1	5369	K00640	cysE; serine O-acetyltransferase [EC:2.3.1.30]	M00021	Cysteine biosynthesis, serine => cysteine [PATH:map01200 map01230 map00270]	Cysteine and methionine metabolism	Nucleotide and amino acid metabolism	Pathway module	Serine O-acetyltransferase	Amino acid transport and metabolism		8.43158	0.441426	2.46914	2.25628	2.84035	2.2082	3.74332	1.32269
gw1.11.175.1	5375								MEKK and related serine/threonine protein kinases	Signal transduction mechanisms	protein kinase activity | ATP binding | protein amino acid phosphorylation | protein-tyrosine kinase activity | protein serine/threonine kinase activity | transmembrane receptor protein serine/threonine kinase activity | 3-phosphoinositide-dependent protein kinase activity | DNA-dependent protein kinase activity | AMP-activated protein kinase activity | casein kinase activity | casein kinase I ac…	0.035727	2.41087	0	0.0425713	0.0979432	0	0.0534759	0.0249563
gw1.7.246.1	5383											89.9964	19.7963	341.152	1.53257	1.61606	1.36698	0.748663	14.8989
gw1.34.31.1	5390								Predicted ABC-type transport, ATPase component/CCR4 associated factor	Transcription	ATP binding | ATPase activity	9.03894	11.511	14.8148	3.61856	3.72184	2.62881	3.1016	5.04118
gw1.7.247.1	5402								Ankyrin	Cell wall/membrane/envelope biogenesis		2.21508	0.441426	10.2881	2.46914	3.57493	3.62776	2.94118	9.90766
gw1.3.337.1	5411								Sulfatase	General function prediction only	metabolism | sulfuric ester hydrolase activity	0	0	0	0	0	0	0	0
gw1.18.68.1	5413	K10578							Non-canonical ubiquitin conjugating enzyme 1	Posttranslational modification, protein turnover, chaperones	ubiquitin conjugating enzyme activity | protein modification | ubiquitin cycle | ubiquitin-protein ligase activity	5.60915	3.53141	21.3992	5.53427	6.80705	5.83596	6.25668	7.68655
gw1.16.112.1	5414								Uncharacterized conserved protein	Function unknown		11.8257	5.73854	36.6255	4.46999	5.68071	4.15352	5.13369	5.11605
gw1.10.179.1	5415								Ribosomal protein S6 kinase	Signal transduction mechanisms	protein kinase activity | ATP binding | protein amino acid phosphorylation | protein-tyrosine kinase activity | protein serine/threonine kinase activity	0.250089	0.780985	0	0.0851426	0.0979432	0.157729	0.160428	0.0499127
gw1.1.353.1	5420								Nuclear AAA ATPase (VCP subfamily)	Posttranslational modification, protein turnover, chaperones	nucleotide binding | nucleoside-triphosphatase activity | ATP binding | ATP-dependent DNA helicase activity | ATP-dependent RNA helicase activity | ATP-dependent helicase activity | DNA-dependent ATPase activity | RNA-dependent ATPase activity | protein-transporting ATPase activity | DNA translocase activity | ATPase activity | single-stranded DNA-dependent ATP-dependent DNA helicase activity | A…	1.10754	0.339559	2.88066	1.44742	1.12635	1.89274	3.36898	2.07138
gw1.4.308.1	5421	K10866	RAD50; DNA repair protein RAD50 [EC:3.6.-.-]	M00291	MRN complex [PATH:map03440] [BR:ko03032 ko03400]	Repair system	Genetic information processing	Structural complex	DNA repair protein RAD50, ABC-type ATPase/SMC superfamily	Replication, recombination and repair	ATP binding | ATPase activity	3.21543	2.75042	4.52675	30.1405	32.762	28.5489	34.9733	33.6162
gw1.1.354.1	5428	K10276							F-box protein JEMMA and related proteins with JmjC, PHD, F-box and LRR domains	Chromatin structure and dynamics		2.32226	3.56537	9.0535	7.62026	6.41528	8.88538	10.8021	11.3052
gw1.10.181.1	5440	K05544							Uncharacterized conserved protein	General function prediction only		0.60736	0.101868	1.64609	1.57514	1.66503	1.9979	1.92513	3.44397
gw1.4.309.1	5443											0	0.0339559	0	0	0.0489716	0	0	0.0249563
gw1.34.32.1	5450								Guanine nucleotide exchange factor Cytohesin, contains PH and Sec7 domains	Intracellular trafficking, secretion, and vesicular transport		0	0	0.411523	0.0425713	0	0	0.160428	0.0499127
gw1.11.178.1	5451								Hydroxymethylglutaryl-CoA synthase	Lipid transport and metabolism	hydroxymethylglutaryl-CoA synthase activity | acetyl-CoA metabolism	0	0	0	0	0	0	0	0
gw1.4.310.1	5460	K08745							Very long-chain acyl-CoA synthetase/fatty acid transporter	Lipid transport and metabolism		0.571633	6.82513	1.23457	2.34142	2.59549	1.78759	1.5508	1.17295
gw1.13.124.1	5461								Serine carboxypeptidases (lysosomal cathepsin A)	Posttranslational modification, protein turnover, chaperones	serine carboxypeptidase activity | proteolysis and peptidolysis | carboxypeptidase C activity | vacuolar carboxypeptidase Y	1.96499	0.339559	4.93827	2.17114	2.25269	1.52471	2.99465	2.79511
gw1.2.374.1	5467								Cyclic nucleotide-gated cation channel CNGA1-3 and related proteins	Signal transduction mechanisms	potassium channel activity | potassium ion transport | membrane	0.321543	0.339559	1.23457	0.468284	0.734574	0.42061	0.748663	0.0499127
gw1.46.13.1	5475								Enoyl-CoA hydratase	Lipid transport and metabolism	catalytic activity | metabolism | enoyl-CoA hydratase activity	0	0	0	0	0	0	0	0
gw1.8.178.1	5477	K13348							Peroxisomal membrane protein MPV17 and related proteins	General function prediction only	integral to membrane	0.250089	0.0339559	0.823045	2.51171	2.64447	2.57624	1.97861	2.91989
gw1.5.371.1	5483	K10382							Dystonin, GAS (Growth-arrest-specific protein), and related proteins	Cytoskeleton		5.25188	1.08659	5.34979	19.3274	23.8492	22.1346	26.8449	26.5785
gw1.5.372.1	5485								FOG: RCC1 domain	Function unknown	UDP-N-acetylmuramoylalanyl-D-glutamyl-2,6-diaminopimelate-D-alanyl-D-alanine ligase activity | acid-amino acid ligase activity | ribosomal S6-glutamic acid ligase activity	0.178635	0.373514	0	0.127714	0.0979432	0.0525762	0.320856	2.32094
gw1.4.314.1	5493											0	0.101868	0	0	0	0	0	0
gw1.31.37.1	5498								FOG: Leucine rich repeat	General function prediction only		4.39443	1.4601	3.29218	12.1328	12.7326	11.1987	16.8449	12.5031
gw1.8.179.1	5503								AAA+-type ATPase containing the peptidase M41 domain	Posttranslational modification, protein turnover, chaperones	nucleotide binding | nucleoside-triphosphatase activity | ATP binding | threonine endopeptidase activity | proteasome endopeptidase activity	40.9075	4.58404	108.642	4.81056	5.97453	5.99369	7.43316	15.6476
gw1.13.126.1	5512	K01609	trpC; indole-3-glycerol phosphate synthase [EC:4.1.1.48]	M00023	Tryptophan biosynthesis, chorismate => tryptophan [PATH:map01230 map00400]	Aromatic amino acid metabolism	Nucleotide and amino acid metabolism	Pathway module	Anthranilate synthase component II	Amino acid transport and metabolism	indole-3-glycerol-phosphate synthase activity | tryptophan metabolism	11.2183	1.7657	25.5144	43.891	33.7414	38.7487	42.9947	33.691
gw1.25.82.1	5520								cAMP-dependent protein kinase catalytic subunit (PKA)	Signal transduction mechanisms	protein kinase activity | ATP binding | protein amino acid phosphorylation | protein serine/threonine kinase activity	0.142908	0.203735	0.823045	0.0425713	0	0.105152	0	3.41902
gw1.15.113.1	5521	K01938	fhs; formate--tetrahydrofolate ligase [EC:6.3.4.3]	M00377	Reductive acetyl-CoA pathway (Wood-Ljungdahl pathway) [PATH:map01200 map00720]	Carbon fixation	Energy metabolism	Pathway module	C1-tetrahydrofolate synthase	Coenzyme transport and metabolism	formate-tetrahydrofolate ligase activity | ATP binding | folic acid and derivative biosynthesis	4.39443	0.747029	6.17284	0.127714	0.146915	0.210305	0.26738	2.52059
gw1.3.344.1	5526								Cyclic nucleotide-gated cation channel CNGA1-3 and related proteins	Signal transduction mechanisms	potassium channel activity | potassium ion transport | membrane | voltage-gated potassium channel activity	0.107181	0.0679117	0.411523	0.0851426	0.195886	0.105152	0	0.499127
gw1.4.318.1	5527	K02936	RP-L7Ae, RPL7A; large subunit ribosomal protein L7Ae	M00179	Ribosome, archaea [PATH:map03010] [BR:ko03011]	Ribosome	Genetic information processing	Structural complex	60S ribosomal protein L7A	Translation, ribosomal structure and biogenesis	structural constituent of ribosome | intracellular | ribosome | protein biosynthesis | ribonucleoprotein complex | ribosome biogenesis and assembly	77.8492	535.348	535.802	505.534	443.144	515.142	489.679	742.526
gw1.6.335.1	5530								Uncharacterized conserved protein	Function unknown		17.3633	6.28183	36.6255	41.0813	46.2292	45.6362	43.7433	54.6294
gw1.1.360.1	5532	K03426							NADH pyrophosphatase I of the Nudix family of hydrolases	Replication, recombination and repair	GPI-anchor transamidase activity | hydrolase activity | regulation of hydrolase activity	3.82279	0.780985	7.81893	1.78799	1.51812	1.26183	1.44385	2.86998
gw1.7.251.1	5544								FOG: Leucine rich repeat	General function prediction only		0.107181	1.01868	0.823045	0.170285	0.342801	0.105152	0.106952	0.199651
gw1.4.320.1	5548										carbohydrate metabolism | hydrolase activity, acting on carbon-nitrogen (but not peptide) bonds	1.67917	16.8081	15.6379	15.5811	14.5446	14.5636	14.8128	4.66683
gw1.2.384.1	5553								Sulfatase	General function prediction only		0	0.747029	0	0.0425713	0	0.157729	0.106952	0.0998253
gw1.5.376.1	5555								Uncharacterized Fe-S protein	General function prediction only		1.28617	0.305603	0.823045	1.91571	1.90989	2.31335	3.47594	5.44048
gw1.1.364.1	5561	K10586							Ubiquitin-conjugating enzyme	Posttranslational modification, protein turnover, chaperones	ubiquitin conjugating enzyme activity | protein modification | ubiquitin cycle | ubiquitin-protein ligase activity	33.7978	20.0679	54.321	42.9119	48.3839	48.3701	54.492	57.1749
gw1.16.117.1	5564	K01408							N-arginine dibasic convertase NRD1 and related Zn2+-dependent endopeptidases, insulinase superfamily	Posttranslational modification, protein turnover, chaperones	metalloendopeptidase activity | proteolysis and peptidolysis	26.5452	7.16469	41.1523	8.21626	9.15769	9.67403	10.8556	15.0736
gw1.63.12.1	5571								FOG: RCC1 domain	Function unknown	UDP-N-acetylmuramoylalanyl-D-glutamyl-2,6-diaminopimelate-D-alanyl-D-alanine ligase activity | acid-amino acid ligase activity | ribosomal S6-glutamic acid ligase activity	0.321543	0.135823	0.411523	0.63857	0.391773	0.788644	0.802139	0.0249563
gw1.31.38.1	5575								Putative N2,N2-dimethylguanosine tRNA methyltransferase	RNA processing and modification		0	0.373514	0.411523	0.212857	0.0979432	0.105152	0.160428	1.02321
gw1.5.379.1	5583								N-arginine dibasic convertase NRD1 and related Zn2+-dependent endopeptidases, insulinase superfamily	Posttranslational modification, protein turnover, chaperones	metalloendopeptidase activity | proteolysis and peptidolysis	1.3219	1.35823	2.46914	3.27799	4.01567	4.99474	4.0107	6.41378
gw1.28.59.1	5594								Putative N2,N2-dimethylguanosine tRNA methyltransferase	RNA processing and modification		0.250089	0.848896	0.411523	0.595998	0.734574	0.42061	0.534759	0.698777
gw1.1.368.1	5596								Phosphoglycerate mutase	Carbohydrate transport and metabolism	catalytic activity | metabolism | glycolysis | intramolecular transferase activity, phosphotransferases	21.8292	19.1511	104.527	19.5828	22.0862	22.6078	29.0909	57.724
gw1.15.115.1	5600	K07304							Peptide methionine sulfoxide reductase	Posttranslational modification, protein turnover, chaperones	protein modification | protein-methionine-S-oxide reductase activity	0.678814	0	2.05761	1.02171	1.27326	1.73502	1.06952	1.7719
gw1.37.20.1	5602								Animal-type fatty acid synthase and related proteins	Lipid transport and metabolism		0	0	0	0	0	0	0	0
gw1.14.125.1	5611								Protein phosphatase 1, regulatory subunit, and related proteins	Signal transduction mechanisms		0.0714541	0.305603	0	0.0425713	0	0	0	0.0249563
gw1.2.389.1	5622								Ankyrin	Cell wall/membrane/envelope biogenesis		0	0.271647	0	0.0851426	0.0489716	0.0525762	0.106952	0.199651
gw1.59.7.1	5631								Enoyl-CoA hydratase	Lipid transport and metabolism	catalytic activity | metabolism	0	0	0	0	0	0	0	0
gw1.21.83.1	5637	K01834	PGAM, gpmA; 2,3-bisphosphoglycerate-dependent phosphoglycerate mutase [EC:5.4.2.11]	M00001	Glycolysis (Embden-Meyerhof pathway), glucose => pyruvate [PATH:map01200 map00010]	Central carbohydrate metabolism	Carbohydrate and lipid metabolism	Pathway module	Phosphoglycerate mutase	Carbohydrate transport and metabolism	catalytic activity | metabolism | transporter activity | transport | membrane | glycolysis | intramolecular transferase activity, phosphotransferases | phosphoglycerate mutase activity | 2,3-bisphosphoglycerate-independent phosphoglycerate mutase activity | 2,3-bisphosphoglycerate-dependent phosphoglycerate mutase activity	1.57199	2.9202	3.29218	4.64027	4.94613	6.09884	6.47059	14.7492
gw1.1.375.1	5643								Transcription-associated recombination protein - Thp1p	Cell cycle control, cell division, chromosome partitioning		4.46588	34.2615	26.749	12.0051	15.8178	12.9338	15.1337	17.0202
gw1.395.4.1	5653	K12844	PRPF31; U4/U6 small nuclear ribonucleoprotein PRP31	M00354	Spliceosome, U4/U6.U5 tri-snRNP [PATH:map03040] [BR:ko03041]	Spliceosome	Genetic information processing	Structural complex	mRNA splicing factor PRP31	RNA processing and modification		17.6492	24.7878	72.428	28.3951	37.7571	27.4448	31.9786	40.4043
gw1.12.161.1	5660								NADH pyrophosphatase I of the Nudix family of hydrolases	Replication, recombination and repair		7.43123	0.713073	18.93	1.83057	1.3712	1.1041	2.19251	3.24432
gw1.1.378.1	5667	K01082							Inositol monophosphatase	Carbohydrate transport and metabolism	inositol or phosphatidylinositol phosphatase activity | inositol-1(or 4)-monophosphatase activity	37.0132	3.02207	79.8354	4.98084	7.44368	5.41535	6.79144	19.3162
gw1.23.104.1	5675	K09420							Transcription factor, Myb superfamily	Transcription	DNA binding | nucleus	0	0.0679117	0	0	0	0	0	0
gw1.21.84.1	5676											0.571633	6.75722	8.23045	7.66284	7.44368	6.57203	6.63102	6.66334
gw1.6.343.1	5684								SAM-dependent methyltransferases	Lipid transport and metabolism		45.9093	3.7691	104.938	5.15113	7.10088	5.73081	8.07487	17.2698
gw1.20.98.1	5691								Uncharacterized conserved protein	Function unknown		7.9314	6.82513	21.3992	7.53512	7.78648	7.04522	8.34225	3.61867
gw1.17.98.1	5693	K08900							AAA+-type ATPase	Posttranslational modification, protein turnover, chaperones	nucleotide binding | nucleoside-triphosphatase activity | ATP binding	0	0.0339559	0	0	0	0	0	0
gw1.37.30.1	5695								Enoyl-CoA hydratase/isomerase	Lipid transport and metabolism		0	0	0	0	0	0	0	0
gw1.5.383.1	5703								WD40 repeat-containing protein	General function prediction only	1-alkyl-2-acetylglycerophosphocholine esterase activity	0.035727	0.0339559	0	0.0425713	0	0	0	0
gw1.7.257.1	5707								Predicted dehydrogenase	Carbohydrate transport and metabolism		75.7413	32.0543	222.634	12.4734	12.7816	10.7781	10.7487	44.4472
gw1.3.351.1	5710								K+-channel ERG and related proteins, contain PAS/PAC sensor domain	Signal transduction mechanisms		0	0	0	0	0	0	0	0
gw1.229.3.1	5711	K17499							Serine/threonine protein phosphatase	Signal transduction mechanisms	catalytic activity | protein phosphatase type 2A activity | phosphoprotein phosphatase activity | calcium-dependent protein serine/threonine phosphatase activity | magnesium-dependent protein serine/threonine phosphatase activity | magnesium-dependent protein serine/threonine phosphatase complex | CTD phosphatase activity | calcium-dependent protein serine/threonine phosphatase regulator activity…	2.82244	9.37182	14.4033	6.30055	5.58276	4.52156	6.95187	7.41203
gw1.25.83.1	5712								Uncharacterized conserved protein	Function unknown		9.86066	18.1324	28.8066	5.83227	8.08031	6.25657	8.28877	9.53332
gw1.4.324.1	5713								Serine carboxypeptidases (lysosomal cathepsin A)	Posttranslational modification, protein turnover, chaperones	serine carboxypeptidase activity | proteolysis and peptidolysis | carboxypeptidase C activity | vacuolar carboxypeptidase Y	0	0.169779	0	0	0	0.0525762	0	0
gw1.21.85.1	5727								Phosphoglycerate mutase	Carbohydrate transport and metabolism	carbohydrate metabolism | catalytic activity | metabolism | glycolysis | intramolecular transferase activity, phosphotransferases	1.03608	2.47878	1.64609	4.46999	4.50539	4.73186	5.9893	13.9256
gw1.17.99.1	5728	K08900							AAA+-type ATPase	Posttranslational modification, protein turnover, chaperones	nucleotide binding | nucleoside-triphosphatase activity | ATP binding	1.17899	0.679117	0.823045	1.44742	2.00784	1.20925	2.29947	2.24607
gw1.29.70.1	5740	K10583							Ubiquitin-protein ligase	Posttranslational modification, protein turnover, chaperones	ubiquitin conjugating enzyme activity | protein modification | ubiquitin cycle | ubiquitin-protein ligase activity	18.5423	3.29372	62.963	29.7148	35.2595	36.5931	37.5401	31.5947
gw1.13.134.1	5744	K01303							Dipeptidyl aminopeptidase	Posttranslational modification, protein turnover, chaperones	catalytic activity | prolyl oligopeptidase activity | proteolysis and peptidolysis	2.32226	6.14601	5.34979	4.0017	4.35847	3.83807	4.11765	5.44048
gw1.9.177.1	5759										DNA binding | transcription factor activity | transcription initiation | regulation of transcription, DNA-dependent | sigma factor activity	39.9428	52.8353	139.918	4.34227	8.619	4.78444	5.18717	7.11255
gw1.1.386.1	5770								FOG: Ankyrin repeat	General function prediction only		1.10754	0.271647	1.64609	1.91571	3.52595	2.99685	2.56684	4.96631
gw1.28.60.1	5771								Uncharacterized conserved protein	Function unknown		2.28653	0.679117	3.29218	2.17114	2.39961	1.78759	1.5508	1.69703
gw1.1.387.1	5776	K01515							Nucleoside diphosphate-sugar hydrolase of the MutT (NUDIX) family	Replication, recombination and repair		11.647	0.848896	45.679	3.02256	2.69344	2.31335	3.58289	3.9431
gw1.2.401.1	5779	K03264							Translation initiation factor 6 (eIF-6)	Translation, ribosomal structure and biogenesis	translation initiation factor activity | translational initiation	53.3048	288.862	174.486	110.685	95.3477	104.364	104.866	69.2788
gw1.8.187.1	5796								FOG: Ankyrin repeat	General function prediction only		1.10754	2.41087	4.52675	1.78799	1.46915	1.52471	2.29947	3.26928
gw1.2.407.1	5797	K06941										2.50089	5.36503	12.7572	9.96169	11.5573	10.0946	10.8556	4.31744
gw1.23.106.1	5804								FOG: Ankyrin repeat	General function prediction only		0.535906	0.543294	0.823045	0.468284	0.832517	0.683491	0.855615	25.4305
gw1.40.14.1	5813								Animal-type fatty acid synthase and related proteins	Lipid transport and metabolism	catalytic activity | fatty acid biosynthesis	0.035727	0	0	0	0	0	0	0
gw1.9.179.1	5814								Uncharacterized conserved protein	Function unknown		0.035727	0	0	0.127714	0.0489716	0	0.0534759	0.0249563
gw1.7.259.1	5817								Serine/threonine protein kinase	Signal transduction mechanisms	protein kinase activity | ATP binding | protein amino acid phosphorylation | protein-tyrosine kinase activity | protein serine/threonine kinase activity | transmembrane receptor protein serine/threonine kinase activity | 3-phosphoinositide-dependent protein kinase activity | DNA-dependent protein kinase activity | AMP-activated protein kinase activity | casein kinase activity | casein kinase I ac…	0	0.0339559	0	0	0	0	0	0
gw1.23.108.1	5820	K13989	DERL2_3; Derlin-2/3	M00403	HRD1/SEL1 ERAD complex [PATH:map04141]	Protein processing	Genetic information processing	Structural complex	Predicted membrane protein	Function unknown		4.14434	11.7827	15.2263	9.02512	10.333	6.78233	8.71658	14.9239
gw1.5.386.1	5839								Predicted spermine/spermidine synthase	Amino acid transport and metabolism	S-adenosylmethionine-dependent methyltransferase activity | methyltransferase activity	16.4344	1.42615	27.9835	15.4108	15.3771	16.0358	15.4011	13.4265
gw1.12.166.1	5841	K14570							3'-5' exonuclease	Replication, recombination and repair	exonuclease activity | intracellular | exoribonuclease II activity	0.500179	17.5891	3.29218	10.6854	8.76592	11.1462	10.7487	4.54205
gw1.1.390.1	5842								Animal-type fatty acid synthase and related proteins	Lipid transport and metabolism	catalytic activity | fatty acid biosynthesis	0.035727	0.0339559	0	0.0851426	0.0489716	0.105152	0	0.0499127
gw1.11.189.1	5846								Cysteine proteinase Cathepsin F	Posttranslational modification, protein turnover, chaperones	cysteine-type endopeptidase activity | proteolysis and peptidolysis | cysteine-type peptidase activity | cathepsin F activity	0	0	0	0	0	0	0	0
gw1.8.191.1	5850								Animal-type fatty acid synthase and related proteins	Lipid transport and metabolism	catalytic activity | fatty acid biosynthesis	18.6138	1.90153	0.823045	9.36569	9.15769	6.72976	6.20321	7.78637
gw1.1.391.1	5851								Animal-type fatty acid synthase and related proteins	Lipid transport and metabolism	catalytic activity | fatty acid biosynthesis	11.3612	5.05942	2.05761	3.95913	4.40744	2.41851	3.26203	7.33716
gw1.21.88.1	5859	K11092	SNRPA1; U2 small nuclear ribonucleoprotein A'	M00352	Spliceosome, U2-snRNP [PATH:map03040] [BR:ko03041]	Spliceosome	Genetic information processing	Structural complex	U2-associated snRNP A' protein	RNA processing and modification		10.3966	57.2496	46.5021	29.4593	36.5328	30.9674	31.8182	52.9074
gw1.3.356.1	5862	K01115							Phospholipase D1	Lipid transport and metabolism	catalytic activity | metabolism	2.03644	0.101868	2.46914	3.91656	4.26053	3.15457	3.90374	5.04118
gw1.15.120.1	5872	K00568	ubiG; 2-polyprenyl-6-hydroxyphenyl methylase / 3-demethylubiquinone-9 3-methyltransferase [EC:2.1.1.222 2.1.1.64]	M00117	Ubiquinone biosynthesis, prokaryotes, chorismate => ubiquinone [PATH:map00130]	Cofactor and vitamin biosynthesis	Nucleotide and amino acid metabolism	Pathway module	Methyltransferases	Coenzyme transport and metabolism	S-adenosylmethionine-dependent methyltransferase activity | ubiquinone biosynthesis | 2-polyprenyl-6-methoxy-1,4-benzoquinone methyltransferase activity | hexaprenyldihydroxybenzoate methyltransferase activity	3.4298	0.509338	24.6914	0.63857	0.93046	0.736067	0.802139	1.07312
gw1.10.192.1	5892								Mitogen-activated protein kinase	Signal transduction mechanisms	protein kinase activity | ATP binding | protein amino acid phosphorylation | protein serine/threonine kinase activity	27.5813	10.8998	29.6296	25.0319	34.2311	25.6572	33.2086	12.8276
gw1.8.196.1	5899								Isoamyl acetate-hydrolyzing esterase	Lipid transport and metabolism	catalytic activity | nuclease activity | hydrolase activity, acting on ester bonds | phosphoric ester hydrolase activity	0	0.0679117	0	0	0	0	0	0
gw1.1.394.1	5909								Alkyl hydroperoxide reductase, thiol specific antioxidant and related enzymes	Posttranslational modification, protein turnover, chaperones		0	0	0	0.0425713	0.0489716	0	0	0.0249563
gw1.40.24.1	5917								Animal-type fatty acid synthase and related proteins	Lipid transport and metabolism	catalytic activity | fatty acid biosynthesis | hormone activity | extracellular region	0	0	0	0	0	0	0	0
gw1.12.171.1	5918	K05624										0	0	0	0.0851426	0	0.0525762	0.0534759	0
gw1.34.39.1	5922								Cysteine proteinase Cathepsin F	Posttranslational modification, protein turnover, chaperones	cysteine-type endopeptidase activity | proteolysis and peptidolysis | cysteine-type peptidase activity	58.9496	8.62479	71.6049	27.2456	35.8962	27.0242	28.7166	41.5024
gw1.10.193.1	5924								Predicted spermine/spermidine synthase	Amino acid transport and metabolism		12.2544	14.601	29.6296	46.9987	53.3301	51.4196	58.3422	52.3833
gw1.40.27.1	5943								Animal-type fatty acid synthase and related proteins	Lipid transport and metabolism	catalytic activity | fatty acid biosynthesis	0.035727	0	0	0	0	0	0	0
gw1.31.46.1	5945								Ankyrin	Cell wall/membrane/envelope biogenesis		1.21472	0.169779	1.23457	1.192	1.0284	0.893796	1.3369	1.29773
gw1.12.175.1	5962								Tubulin-tyrosine ligase-related protein	Posttranslational modification, protein turnover, chaperones		0.35727	0.305603	1.23457	0.255428	0.29383	0.157729	0.320856	0
gw1.35.45.1	5975								Ca2+/calmodulin-dependent protein kinase, EF-Hand protein superfamily	Signal transduction mechanisms	protein kinase activity | ATP binding | protein amino acid phosphorylation | protein-tyrosine kinase activity | protein serine/threonine kinase activity	0.178635	0.135823	0	0	0.0489716	0.0525762	0	0
gw1.57.5.1	5980								FOG: Leucine rich repeat	General function prediction only		0	0	0	0	0	0	0	0
gw1.6.357.1	5984										carbohydrate metabolism | cellulase activity	0	0.0339559	0	0	0	0	0	0
gw1.4.332.1	5987								Animal-type fatty acid synthase and related proteins	Lipid transport and metabolism	catalytic activity | fatty acid biosynthesis	0.0714541	0.305603	0	0.127714	0.195886	0	0.213904	12.1537
gw1.11.197.1	6016								Predicted N-acetyltransferase	General function prediction only	N-acetyltransferase activity	1.14327	0.101868	0.823045	0.766284	1.17532	0.578339	1.28342	2.24607
gw1.44.36.1	6042								Animal-type fatty acid synthase and related proteins	Lipid transport and metabolism	catalytic activity | fatty acid biosynthesis	1.14327	0.101868	0	0.766284	0.832517	0.736067	1.39037	2.12129
gw1.8.200.1	6053	K15382							Multitransmembrane protein	General function prediction only	molecular function unknown | membrane	0.464452	9.26995	0.823045	1.14943	0.832517	0.946372	0.802139	0.0998253
gw1.4.340.1	6072	K01175							Predicted exonuclease	Replication, recombination and repair	exonuclease activity | intracellular	1.39335	1.18846	3.29218	8.55683	7.9334	8.83281	9.41176	7.81133
gw1.1.398.1	6078	K14411							RNA-binding protein musashi/mRNA cleavage and polyadenylation factor I complex, subunit HRP1	RNA processing and modification	nucleic acid binding	3.53698	18.9134	16.4609	9.36569	8.71694	5.94111	9.67914	13.9755
gw1.5.396.1	6107	K00859	coaE; dephospho-CoA kinase [EC:2.7.1.24]	M00120	Coenzyme A biosynthesis, pantothenate => CoA [PATH:map00770]	Cofactor and vitamin biosynthesis	Nucleotide and amino acid metabolism	Pathway module	Similar to bacterial dephospho-CoA kinase	Coenzyme transport and metabolism	uridine kinase activity | ATP binding | dephospho-CoA kinase activity	1.03608	0.40747	5.76132	1.66028	2.49755	1.73502	1.28342	2.29598
gw1.5.397.1	6116	K00750							Glycosyl transferase, family 8 - glycogenin	Carbohydrate transport and metabolism	carbohydrate biosynthesis | transferase activity, transferring hexosyl groups | glycogenin glucosyltransferase activity	0	0.0339559	0	0	0.0979432	0.0525762	0.106952	0.0249563
gw1.8.204.1	6120								Squalene synthetase	Lipid transport and metabolism	biosynthesis | transferase activity	17.8992	10.9338	66.6667	2.21371	2.39961	1.73502	2.08556	5.11605
gw1.4.342.1	6121								Animal-type fatty acid synthase and related proteins	Lipid transport and metabolism	catalytic activity | fatty acid biosynthesis	0	0.0339559	0	0.0851426	0	0	0	0.0249563
gw1.6.364.1	6122	K02934	RP-L6e, RPL6; large subunit ribosomal protein L6e	M00177	Ribosome, eukaryotes [PATH:map03010] [BR:ko03011]	Ribosome	Genetic information processing	Structural complex	60s ribosomal protein L6	Translation, ribosomal structure and biogenesis	structural constituent of ribosome | intracellular | ribosome | protein biosynthesis	39.3712	361.902	298.354	340.23	329.53	343.165	330.909	446.169
gw1.13.140.1	6128	K03259	EIF4E; translation initiation factor 4	M00428	eIF4F complex [PATH:map03013] [BR:ko03012]	RNA processing	Genetic information processing	Structural complex	Predicted mRNA cap-binding protein related to eIF-4E	Translation, ribosomal structure and biogenesis	RNA binding | translation initiation factor activity | cytoplasm | translational initiation	0	0	0	0	0	0	0	0
gw1.3.361.1	6131											0	0.0339559	0.411523	0.0851426	0.29383	0	0	0.0249563
gw1.46.41.1	6136								Animal-type fatty acid synthase and related proteins	Lipid transport and metabolism	catalytic activity | fatty acid biosynthesis	0	0	0	0	0	0	0	0
gw1.4.344.1	6143								Beta-fructofuranosidase (invertase)	Carbohydrate transport and metabolism		0	0	0	0	0	0	0	0
gw1.4.345.1	6145								Animal-type fatty acid synthase and related proteins	Lipid transport and metabolism	catalytic activity | fatty acid biosynthesis	0	0	0	0	0	0	0	1.27277
gw1.4.347.1	6155								Phosphatidylinositol transfer protein PDR16 and related proteins	Lipid transport and metabolism	DNA binding | DNA methylation | N-methyltransferase activity	33.905	1.32428	70.7819	1.49	2.00784	1.26183	0.748663	1.97155
gw1.8.206.1	6160	K13108							Transcriptional regulator SNIP1, contains FHA domain	Signal transduction mechanisms		2.92962	2.44482	15.2263	10.2597	10.6268	8.20189	11.6578	14.3499
gw1.25.85.1	6161								Urea transporter	Amino acid transport and metabolism	transporter activity | transport | membrane	33.1547	40.2377	12.3457	47.6799	30.4603	96.7403	81.3369	23.1595
gw1.35.46.1	6163								RNA pseudouridylate synthases	RNA processing and modification	RNA binding | RNA processing | pseudouridine synthase activity | pseudouridylate synthase activity	0.500179	67.8098	11.1111	0.681141	0.342801	0.525762	0.802139	2.5705
gw1.13.142.1	6174	K03259	EIF4E; translation initiation factor 4	M00428	eIF4F complex [PATH:map03013] [BR:ko03012]	RNA processing	Genetic information processing	Structural complex	Predicted mRNA cap-binding protein related to eIF-4E	Translation, ribosomal structure and biogenesis	RNA binding | translation initiation factor activity | cytoplasm | translational initiation	0	0	0	0	0	0	0	0
gw1.5.403.1	6200	K01990	ABC-2.A; ABC-2 type transport system ATP-binding protein	M00254	ABC-2 type transport system [BR:ko02000]	ABC-2 type and other transport systems	Environmental information processing	Structural complex	Lipid exporter ABCA1 and related proteins, ABC superfamily	Lipid transport and metabolism	ATP binding | ATPase activity | nucleotide binding | nucleoside-triphosphatase activity	1.39335	2.44482	2.88066	4.5977	3.86876	3.73291	3.04813	0.0249563
gw1.2.424.1	6203	K01990	ABC-2.A; ABC-2 type transport system ATP-binding protein	M00254	ABC-2 type transport system [BR:ko02000]	ABC-2 type and other transport systems	Environmental information processing	Structural complex	Lipid exporter ABCA1 and related proteins, ABC superfamily	Lipid transport and metabolism	ATP binding | ATPase activity | nucleotide binding | nucleoside-triphosphatase activity	5.96642	15.8574	7.40741	6.59855	6.85602	5.3102	6.52406	3.59371
gw1.28.66.1	6205	K14568							Protein required for 18S rRNA maturation and 40S ribosome biogenesis	Translation, ribosomal structure and biogenesis	nucleus | ribosome biogenesis	0	1.96944	0	0.255428	0.195886	0.157729	0.160428	0.324432
gw1.6.369.1	6211	K11341							Transcription initiation factor IIF, auxiliary subunit	Transcription	nucleus | regulation of transcription, DNA-dependent	11.0754	19.0832	41.5638	20.1788	26.2977	19.7161	22.9947	32.6179
gw1.1.412.1	6212								RNA Methylase, SpoU family	RNA processing and modification	RNA binding | RNA processing | RNA methyltransferase activity	0.571633	1.29032	1.23457	0.893997	1.07738	0.683491	1.3369	1.64712
gw1.2.425.1	6216								Uncharacterized conserved protein	Function unknown		0.285816	0.237691	0.411523	0	0.0979432	0.157729	0	0.0249563
gw1.16.122.1	6220	K08592							Protease, Ulp1 family	Posttranslational modification, protein turnover, chaperones	proteolysis and peptidolysis | cysteine-type peptidase activity	5.75205	8.59083	14.8148	16.7731	20.8129	21.714	23.9037	24.8066
gw1.30.64.1	6233								Ca2+/calmodulin-dependent protein kinase, EF-Hand protein superfamily	Signal transduction mechanisms	protein kinase activity | ATP binding | protein amino acid phosphorylation | protein-tyrosine kinase activity | protein serine/threonine kinase activity	0	0	0	0.0851426	0.29383	0	0.26738	0.0249563
gw1.2.427.1	6239	K01751							Threonine/serine dehydratases	Amino acid transport and metabolism	amino acid metabolism | catalytic activity | metabolism	0.107181	0.950764	0	0	0.0489716	0	0.0534759	0.174694
gw1.3.365.1	6240								ATP-dependent RNA helicase A	RNA processing and modification	ATP binding | ATP-dependent helicase activity | nucleic acid binding | helicase activity	2.96534	3.66723	6.58436	3.53342	4.21156	3.102	3.52941	3.9431
gw1.29.73.1	6242								Golgi reassembly stacking protein GRASP65, contains PDZ domain	Intracellular trafficking, secretion, and vesicular transport		7.60986	3.15789	28.3951	20.1788	20.715	20.715	21.4439	29.9725
gw1.8.210.1	6249	K00571							Predicted N6-DNA-methyltransferase	Translation, ribosomal structure and biogenesis	S-adenosylmethionine-dependent methyltransferase activity | DNA binding | DNA methylation | N-methyltransferase activity | methyltransferase activity | site-specific DNA-methyltransferase (adenine-specific) activity	1.39335	1.08659	3.29218	3.95913	3.67287	4.2061	5.02674	5.88969
gw1.8.211.1	6252								Peroxisomal membrane protein MPV17 and related proteins	General function prediction only	integral to membrane	57.1275	37.657	154.733	5.53427	4.21156	5.36278	3.95722	1.22286
gw1.13.144.1	6254	K07750	E1.14.13.72, SC4MOL, ERG25; methylsterol monooxygenase [EC:1.14.13.72]	M00101	Cholesterol biosynthesis, squalene 2,3-epoxide => cholesterol [PATH:map00100]	Sterol biosynthesis	Carbohydrate and lipid metabolism	Pathway module	C-4 sterol methyl oxidase	Lipid transport and metabolism	catalytic activity | metabolism	0	0.135823	0	0	0.0489716	0	0	0.0249563
gw1.13.145.1	6264	K03685							Ribonuclease	RNA processing and modification	RNA binding | ribonuclease III activity | RNA processing | double-stranded RNA binding | intracellular	1.46481	0.135823	2.88066	1.36228	2.00784	1.62986	2.45989	4.41727
gw1.4.360.1	6290	K06867							FOG: Ankyrin repeat	General function prediction only		0	0	0	0	0	0	0	0
gw1.2.437.1	6303	K02258	COX11; cytochrome c oxidase assembly protein subunit 11	M00154	Cytochrome c oxidase [PATH:map00190]	ATP synthesis	Energy metabolism	Structural complex	Cytochrome oxidase assembly factor COX11	Posttranslational modification, protein turnover, chaperones	copper ion binding	13.3619	3.42954	84.7737	1.78799	2.15475	1.36698	2.13904	3.34415
gw1.8.212.1	6315								FOG: Leucine rich repeat	General function prediction only		0	0	0	0	0	0	0	0
gw1.5.410.1	6319								Transporter, ABC superfamily (Breast cancer resistance protein)	Secondary metabolites biosynthesis, transport and catabolism	ATP binding | ATPase activity | nucleotide binding | nucleoside-triphosphatase activity	0.107181	0.101868	0.411523	0	0	0	0.0534759	0.0249563
gw1.1.416.1	6321								RNA Methylase, SpoU family	RNA processing and modification	RNA binding | RNA processing | RNA methyltransferase activity	0.678814	6.31579	2.88066	3.53342	4.16259	4.52156	3.31551	3.56875
gw1.16.124.1	6341	K00891	E2.7.1.71, aroK, aroL; shikimate kinase [EC:2.7.1.71]	M00022	Shikimate pathway, phosphoenolpyruvate + erythrose-4P => chorismate [PATH:map01230 map00400]	Aromatic amino acid metabolism	Nucleotide and amino acid metabolism	Pathway module			shikimate kinase activity | ATP binding | amino acid biosynthesis	0.571633	0.203735	0.823045	9.83397	14.8874	11.7771	20.2139	26.2541
gw1.17.108.1	6342								FOG: RRM domain	General function prediction only	nucleic acid binding	0.643087	1.4601	4.11523	1.74542	2.30167	2.52366	3.26203	5.715
gw1.1.417.1	6353											9.96785	0.237691	55.9671	5.4917	3.67287	4.15352	4.17112	4.14275
gw1.13.148.1	6356	K04564							Manganese superoxide dismutase	Inorganic ion transport and metabolism	superoxide dismutase activity | superoxide metabolism | metal ion binding | copper, zinc superoxide dismutase activity | iron superoxide dismutase activity | manganese superoxide dismutase activity | nickel superoxide dismutase activity	4.57306	1.39219	5.34979	117.795	156.66	144.69	211.765	172.174
gw1.2.443.1	6360								FOG: Ankyrin repeat	General function prediction only		0	0	0	0	0	0	0	0
gw1.9.188.1	6367								Serine/threonine protein phosphatase	Signal transduction mechanisms	catalytic activity	0.178635	0.40747	0.411523	0.468284	0.440744	0.315457	0.320856	0.224607
gw1.6.380.1	6377	K12198	CHMP5, VPS60; charged multivesicular body protein 5	M00412	ESCRT-III complex [PATH:map04144]	Protein processing	Genetic information processing	Structural complex	Protein involved in vacuolar protein sorting	Intracellular trafficking, secretion, and vesicular transport	molecular function unknown	125.152	107.98	209.053	84.5466	108.325	85.9621	107.968	87.1475
gw1.11.215.1	6383										hydrolase activity, hydrolyzing O-glycosyl compounds | carbohydrate metabolism	0	0	0	0	0	0	0	0
gw1.12.188.1	6384	K07904							GTPase Rab11/YPT3, small G protein superfamily	Intracellular trafficking, secretion, and vesicular transport	GTP binding | small GTPase mediated signal transduction | intracellular protein transport | two-component signal transduction system (phosphorelay) | DNA binding | regulation of transcription, DNA-dependent | protein transport | GTPase activity | small monomeric GTPase activity	111.969	108.183	539.506	69.0932	85.8472	77.6551	89.0374	137.41
gw1.10.200.1	6387											0.0714541	0.203735	0	0.297999	0.440744	0.315457	0.588235	0.374345
gw1.2.448.1	6406	K04507							Calcyclin-binding protein CacyBP	Signal transduction mechanisms		6.50232	224.618	81.4815	50.7876	51.0284	58.7277	58.9305	81.1829
gw1.12.191.1	6425	K10585							Ubiquitin-conjugating enzyme	Posttranslational modification, protein turnover, chaperones	ubiquitin conjugating enzyme activity | protein modification | ubiquitin cycle | ubiquitin-protein ligase activity	2.57235	0.882852	10.2881	2.68199	2.88932	2.47108	2.62032	2.94485
gw1.3.376.1	6432										carbohydrate metabolism | cellulase activity	0	0	0	0	0	0	0	0
gw1.44.39.1	6442								Ribonucleotide reductase, alpha subunit	Nucleotide transport and metabolism	ribonucleoside-diphosphate reductase activity | ribonucleoside-diphosphate reductase complex | DNA replication	0	0	0	0.0425713	0	0.0525762	0	0.0249563
gw1.68.12.1	6444											2.75098	6.14601	15.6379	7.83312	8.619	7.57098	7.75401	7.73646
gw1.11.216.1	6447								Uncharacterized conserved protein	Function unknown		11.3255	0.339559	17.6955	2.76713	2.64447	2.52366	2.83422	3.24432
gw1.2.450.1	6449	K03453							Na+-bile acid cotransporter	Inorganic ion transport and metabolism	sodium ion transport | bile acid:sodium symporter activity | membrane	0.928903	0.271647	4.52675	0.723712	0.881489	0.525762	1.06952	1.89668
gw1.10.202.1	6451								OTU (ovarian tumor)-like cysteine protease	Signal transduction mechanisms		0.035727	0.0679117	0	0	0	0.157729	0	12.6279
gw1.44.42.1	6456								FOG: Leucine rich repeat	General function prediction only	peroxidase activity | response to oxidative stress	0	0.0679117	0	0	0	0	0	0
gw1.2.451.1	6458								FOG: Leucine rich repeat	General function prediction only		0	0	0	0	0	0	0	0
gw1.2.452.1	6465								Junctional membrane complex protein Junctophilin and related MORN repeat proteins	General function prediction only		0	0.57725	0	0.0425713	0	0.105152	0	0.0249563
gw1.23.116.1	6471								Dyneins, heavy chain	Cytoskeleton	nucleotide binding | nucleoside-triphosphatase activity	1.14327	0.475382	0.411523	8.25883	8.81489	7.88644	9.83957	7.11255
gw1.14.141.1	6481								Predicted guanosine polyphosphate pyrophosphohydrolase/synthase	Signal transduction mechanisms	catalytic activity	20.0786	39.3548	66.2551	91.8263	91.2341	105.047	118.342	63.8882
gw1.6.384.1	6483								NifU-like domain-containing proteins	Posttranslational modification, protein turnover, chaperones		34.1193	27.3005	94.2387	22.4351	26.2488	24.5005	29.3048	24.2076
gw1.5.419.1	6492								Transcription factor, Myb superfamily	Transcription	DNA binding | nucleus	2.00071	23.1919	6.17284	12.2605	13.9569	12.408	15.5615	11.6546
gw1.1.422.1	6493	K13728	MAD2L2; mitotic spindle assembly checkpoint protein MAD2B	M00293	DNA polymerase zeta	DNA polymerase	Genetic information processing	Structural complex	Mitotic spindle checkpoint protein	Cell cycle control, cell division, chromosome partitioning		0.96463	2.6146	7.40741	1.95828	2.54652	2.10305	2.35294	6.61343
gw1.3.379.1	6503								Deoxyribodipyrimidine photolyase/cryptochrome	Replication, recombination and repair	DNA photolyase activity | DNA repair	27.1526	0.916808	48.5597	0.766284	0.734574	0.736067	0.802139	0.648864
gw1.5.420.1	6513								FOG: Leucine rich repeat	General function prediction only		0.035727	0	0	0	0	0	0.0534759	0
gw1.10.203.1	6525	K15588							Transcription factor NSD1 and related SET domain proteins	Transcription		13.612	27.5382	23.0453	29.0336	32.762	30.2313	35.615	28.9993
gw1.262.1.1	6527								FOG: Armadillo/beta-catenin-like repeats	Function unknown		0	0	0	0	0	0	0	0
gw1.12.196.1	6531								Membrane protein involved in ER to Golgi transport	Intracellular trafficking, secretion, and vesicular transport		10.7538	16.8421	37.037	7.83312	9.20666	9.25342	10.3743	6.66334
gw1.5.426.1	6555										carbohydrate metabolism | cellulase activity	0	0.0679117	0	0	0	0	0	0
gw1.298.1.1	6558								Phosphoglycerate mutase	Carbohydrate transport and metabolism	catalytic activity | metabolism | glycolysis | intramolecular transferase activity, phosphotransferases | phosphoglycerate mutase activity | 2,3-bisphosphoglycerate-independent phosphoglycerate mutase activity | 2,3-bisphosphoglycerate-dependent phosphoglycerate mutase activity	0	0	0	0	0	0	0	0
gw1.20.110.1	6565	K06129							Lecithin:cholesterol acyltransferase (LCAT)/Acyl-ceramide synthase	Lipid transport and metabolism		0	0	0	0	0	0	0	0.0499127
gw1.74.3.1	6566								Sulfatases	Carbohydrate transport and metabolism		0.035727	0	0	0	0	0	0	0
gw1.17.113.1	6570	K00655	plsC; 1-acyl-sn-glycerol-3-phosphate acyltransferase [EC:2.3.1.51]	M00089	Triacylglycerol biosynthesis [PATH:map00561]	Lipid metabolism	Carbohydrate and lipid metabolism	Pathway module	1-acyl-sn-glycerol-3-phosphate acyltransferase	Lipid transport and metabolism	metabolism | acyltransferase activity | 1-acylglycerol-3-phosphate O-acyltransferase activity | phospholipid biosynthesis | membrane	0.35727	1.35823	3.29218	7.96083	13.3203	8.72766	15.0802	48.4153
gw1.25.92.1	6573								Alpha-aminoadipic semialdehyde dehydrogenase-phosphopantetheinyl transferase	Amino acid transport and metabolism	magnesium ion binding | fatty acid biosynthesis | phosphopantetheinyltransferase activity	9.14612	2.03735	8.64198	4.38484	5.92556	4.83701	5.45455	1.82181
gw1.7.272.1	6587											0.785995	0.237691	4.52675	3.53342	4.16259	3.47003	4.2246	6.61343
gw1.28.70.1	6591								Sulfatases	Carbohydrate transport and metabolism		0	0.0339559	0	0	0.0489716	0	0	0.0249563
gw1.2.460.1	6594								Predicted mitochondrial cholesterol transporter	Signal transduction mechanisms		2.03644	0.203735	8.23045	1.74542	3.57493	2.47108	3.04813	5.11605
gw1.5.429.1	6595								Predicted membrane protein	Function unknown		13.9335	21.3243	128.395	26.0536	26.2977	28.4437	29.6791	31.7444
gw1.10.204.1	6606	K10335							FOG: Ankyrin repeat	General function prediction only		1.67917	0.40747	1.23457	0.297999	0.685602	0.368034	0.374332	0.249563
gw1.153.3.1	6616								ATP-dependent RNA helicase	RNA processing and modification		0	0	0	0	0	0	0	0
gw1.186.5.1	6620								ATP-dependent RNA helicase A	RNA processing and modification		0.464452	0.0679117	0.823045	1.36228	1.61606	1.15668	2.24599	0.823559
gw1.9.199.1	6625								Ankyrin	Cell wall/membrane/envelope biogenesis		0.035727	0.0339559	0	0	0	0	0	0
gw1.324.1.1	6639								Predicted phosphoglycerate mutase	Carbohydrate transport and metabolism	catalytic activity | metabolism	0.893176	2.58065	5.34979	1.91571	1.56709	1.9979	2.13904	1.22286
gw1.14.144.1	6643								Uncharacterized conserved protein	Function unknown	S-adenosylmethionine-dependent methyltransferase activity	2.03644	104.143	85.5967	6.98169	5.87659	7.3081	5.50802	6.36386
gw1.8.226.1	6651								GTP-binding protein SEC4, small G protein superfamily, and related Ras family GTP-binding proteins	Signal transduction mechanisms	GTP binding | small GTPase mediated signal transduction | protein transport	1.35763	0.0679117	0.411523	1.44742	1.17532	1.89274	2.35294	0.174694
gw1.58.31.1	6655								Ankyrin	Cell wall/membrane/envelope biogenesis		0.785995	3.93888	2.88066	0.97914	1.42018	0.84122	0.802139	0.898428
gw1.3.387.1	6656								Ankyrin	Cell wall/membrane/envelope biogenesis		6.21651	5.63667	25.5144	4.0017	3.81978	2.99685	5.18717	8.21063
gw1.16.127.1	6659								FOG: Armadillo/beta-catenin-like repeats	Function unknown		1.3219	11.1715	10.6996	12.8991	11.3614	11.6719	11.9786	12.553
gw1.13.163.1	6661								K+-dependent Ca2+/Na+ exchanger NCKX1 and related proteins	Signal transduction mechanisms	integral to membrane	1.78635	3.12394	2.05761	6.21541	8.66797	8.30705	12.8877	3.91814
gw1.2.467.1	6667								FOG: Armadillo/beta-catenin-like repeats	Function unknown		0.035727	0.101868	1.23457	0	0	0	0	0.149738
gw1.10.205.1	6668	K10380							Ankyrin	Cell wall/membrane/envelope biogenesis		0.035727	0.0339559	0	0	0	0.0525762	0.0534759	0.0249563
gw1.5.432.1	6669	K09522							Zuotin and related molecular chaperones (DnaJ superfamily), contains DNA-binding domains	Posttranslational modification, protein turnover, chaperones	protein folding | heat shock protein binding | unfolded protein binding	16.0057	167.674	86.4198	128.523	102.889	117.192	118.556	56.0519
gw1.6.393.1	6675	K06287							Predicted nucleic acid-binding protein ASMTL	Cell cycle control, cell division, chromosome partitioning		2.75098	1.18846	6.58436	2.00085	3.6239	2.2082	2.78075	5.715
gw1.2.469.1	6678								FOG: Armadillo/beta-catenin-like repeats	Function unknown		0	0	0	0	0	0	0	0
gw1.6.394.1	6694								Thioredoxin, nucleoredoxin and related proteins	General function prediction only	electron transporter activity | electron transport	4.03716	12.0883	42.3868	6.81141	7.88443	7.41325	7.70053	5.49039
gw1.10.206.1	6700	K07934							GTP-binding protein H-ray, small G protein superfamily	General function prediction only	GTP binding | small GTPase mediated signal transduction | protein transport | GTPase activity | small monomeric GTPase activity	0	0.101868	0	0	0	0.157729	0.0534759	0
gw1.4.373.1	6705	K00860	cysC; adenylylsulfate kinase [EC:2.7.1.25]	M00176	Assimilatory sulfate reduction, sulfate => H2S [PATH:map00920]	Sulfur metabolism	Energy metabolism	Pathway module	Adenosine 5'-phosphosulfate kinase	Inorganic ion transport and metabolism	sulfate assimilation | ATP binding | kinase activity | transferase activity, transferring phosphorus-containing groups | adenylyl-sulfate kinase activity	0.107181	0.611205	0	0.0851426	0.0489716	0.105152	0.0534759	0.0998253
gw1.6.398.1	6707								Reductases with broad range of substrate specificities	General function prediction only		0.250089	0.0339559	0.411523	0.681141	1.17532	1.31441	1.49733	2.49563
gw1.7.276.1	6713								Uncharacterized membrane protein NPD008/CGI-148	General function prediction only	integral to membrane	43.194	127.912	186.008	43.7633	58.4721	42.3764	46.7914	65.4355
gw1.5.434.1	6725								FKBP-type peptidyl-prolyl cis-trans isomerase	Posttranslational modification, protein turnover, chaperones	protein folding | peptidyl-prolyl cis-trans isomerase activity | cyclophilin | FK506-sensitive peptidyl-prolyl cis-trans isomerase | cyclophilin-type peptidyl-prolyl cis-trans isomerase activity	5.46624	5.63667	33.3333	25.8408	24.7307	23.6593	25.8824	28.9743
gw1.13.168.1	6734								Tyrosine kinase specific for activated (GTP-bound) p21cdc42Hs	Signal transduction mechanisms	protein kinase activity | ATP binding | protein amino acid phosphorylation | protein serine/threonine kinase activity	0.035727	0.271647	0	0.0425713	0.195886	0.105152	0.0534759	2.32094
gw1.6.402.1	6752	K03773							FKBP-type peptidyl-prolyl cis-trans isomerase	Posttranslational modification, protein turnover, chaperones	protein folding | peptidyl-prolyl cis-trans isomerase activity | cyclophilin | FK506-sensitive peptidyl-prolyl cis-trans isomerase | cyclophilin-type peptidyl-prolyl cis-trans isomerase activity	2.89389	0.916808	12.3457	11.6645	15.0833	13.0915	16.0963	35.3881
gw1.464.3.1	6761	K08794							Ca2+/calmodulin-dependent protein kinase, EF-Hand protein superfamily	Signal transduction mechanisms	protein kinase activity | ATP binding | protein amino acid phosphorylation | protein-tyrosine kinase activity | protein serine/threonine kinase activity	0	0	0	0	0	0	0	0.0249563
gw1.17.124.1	6781								FKBP-type peptidyl-prolyl cis-trans isomerase	Posttranslational modification, protein turnover, chaperones	protein folding | peptidyl-prolyl cis-trans isomerase activity | cyclophilin | FK506-sensitive peptidyl-prolyl cis-trans isomerase | cyclophilin-type peptidyl-prolyl cis-trans isomerase activity	0.60736	0.57725	0.411523	1.36228	2.59549	1.41956	2.62032	2.24607
gw1.22.83.1	6786	K10753							Histone chaperone involved in gene silencing	Transcription		1.60772	0.237691	0.823045	4.25713	6.61117	5.83596	7.86096	16.2965
gw1.12.209.1	6794								Uncharacterized conserved protein	Function unknown	molecular function unknown	1.28617	0.0679117	4.11523	0.808855	0.93046	0.84122	1.5508	1.34764
gw1.10.211.1	6816								AAA+-type ATPase containing the peptidase M41 domain	Posttranslational modification, protein turnover, chaperones	metalloendopeptidase activity | ATP binding | proteolysis and peptidolysis	12.04	6.55348	33.7449	5.10856	7.34574	7.3081	10.5882	18.5925
gw1.154.1.1	6820								K+-channel ERG and related proteins, contain PAS/PAC sensor domain	Signal transduction mechanisms		0	0	0	0	0	0	0	0
gw1.10.213.1	6827	K03470									RNA binding | ribonuclease H activity | ribonuclease H1 activity	1.82208	0.441426	5.34979	3.06513	4.01567	3.102	5.24064	8.6848
gw1.6.407.1	6837								Predicted cyclin	General function prediction only		2.67953	2.78438	12.7572	14.2614	12.2919	11.4616	12.3529	8.53506
gw1.7.282.1	6838								Extracellular protein SEL-1 and related proteins	Signal transduction mechanisms		2.07217	3.15789	12.3457	9.87654	8.86386	9.25342	8.98396	8.18568
gw1.5.447.1	6846								Extracellular protein SEL-1 and related proteins	Signal transduction mechanisms		0	0.0679117	0	0	0	0	0	0.0249563
gw1.4.378.1	6877								Fibrillins and related proteins containing Ca2+-binding EGF-like domains	Signal transduction mechanisms		0	0	0	0	0	0	0.0534759	0.074869
gw1.16.132.1	6880								Fibrillins and related proteins containing Ca2+-binding EGF-like domains	Signal transduction mechanisms		0	0.135823	0	0	0	0	0	0
gw1.57.7.1	6899								Fibrillins and related proteins containing Ca2+-binding EGF-like domains	Signal transduction mechanisms		0	0.0339559	0	0	0	0.0525762	0	0.324432
gw1.3.403.1	6909	K00514	ZDS, crtQ; zeta-carotene desaturase [EC:1.3.5.6]	M00097	beta-Carotene biosynthesis, GGAP => beta-carotene [PATH:map00906]	Other terpenoid biosynthesis	Carbohydrate and lipid metabolism	Pathway module	Amine oxidase	Secondary metabolites biosynthesis, transport and catabolism		0	0	0	0	0	0	0	0
gw1.14.149.1	6916	K05766							Dual specificity phosphatase	Defense mechanisms	protein amino acid dephosphorylation | protein tyrosine/serine/threonine phosphatase activity | phosphoprotein phosphatase activity	1.78635	2.98812	5.34979	2.42656	2.05681	1.47213	3.1016	7.53681
gw1.34.49.1	6921								Fibrillins and related proteins containing Ca2+-binding EGF-like domains	Signal transduction mechanisms		1.96499	0.848896	0.823045	1.70285	2.25269	1.52471	2.19251	1.22286
gw1.3.404.1	6922								Density-regulated protein related to translation initiation factor 1 (eIF-1/SUI1)	General function prediction only	translation initiation factor activity | translational initiation	9.61058	17.3514	33.7449	28.0971	35.3085	24.3428	30.0535	48.7896
gw1.46.48.1	6928											0	0	0	0	0	0	0	0
gw1.6.410.1	6929								K+-channel ERG and related proteins, contain PAS/PAC sensor domain	Signal transduction mechanisms		2.21508	13.3107	7.40741	29.6722	16.7483	25.3417	39.8396	10.9059
gw1.5.450.1	6930								Ankyrin	Cell wall/membrane/envelope biogenesis		2.57235	15.2122	10.6996	18.1779	16.8952	16.7718	15.7219	10.7811
gw1.34.50.1	6937											2.57235	0.305603	4.52675	1.44742	3.33007	1.52471	3.74332	2.7452
gw1.5.453.1	6939								Fibrillins and related proteins containing Ca2+-binding EGF-like domains	Signal transduction mechanisms		0	0	0	0	0	0	0	0.249563
gw1.17.128.1	6947	K02885	RP-L19e, RPL19; large subunit ribosomal protein L19e	M00179	Ribosome, archaea [PATH:map03010] [BR:ko03011]	Ribosome	Genetic information processing	Structural complex	60s ribosomal protein L19	Translation, ribosomal structure and biogenesis	structural constituent of ribosome | intracellular | ribosome | protein biosynthesis	62.2008	356.197	538.272	374.67	346.719	369.033	362.834	607.886
gw1.295.1.1	6958								Alcohol dehydrogenase, class V	Secondary metabolites biosynthesis, transport and catabolism	zinc ion binding | oxidoreductase activity | alcohol dehydrogenase (NADP+) activity	2.2508	0.645161	3.7037	0.766284	0.489716	1.1041	0.641711	1.29773
gw1.1.457.1	6963	K02687									S-adenosylmethionine-dependent methyltransferase activity	1.07181	0.814941	4.93827	10.43	12.2919	10.3049	13.1016	11.7544
gw1.16.134.1	6968	K06685							Cell cycle-associated protein Mob1-1	Cell cycle control, cell division, chromosome partitioning		0.35727	0.0679117	1.23457	0.383142	0.832517	0.578339	0.695187	0
gw1.5.456.1	6975	K14819							Dual specificity phosphatase	Defense mechanisms	protein amino acid dephosphorylation | protein tyrosine/serine/threonine phosphatase activity | phosphoprotein phosphatase activity	0	0	0	0	0	0	0	0
gw1.295.3.1	6984								Sulfatase	General function prediction only	metabolism | sulfuric ester hydrolase activity	0	0	0	0	0	0	0	0
gw1.11.224.1	6990								Extracellular protein SEL-1 and related proteins	Signal transduction mechanisms		1.3219	8.35314	8.64198	7.83312	7.19882	7.93901	6.25668	5.16596
gw1.176.2.1	6995											0	0	0	0	0	0	0	0
gw1.14.151.1	7002								Extracellular protein SEL-1 and related proteins	Signal transduction mechanisms		9.82494	55.0764	60.4938	64.0698	54.2116	78.3912	66.6845	3.26928
gw1.17.130.1	7004								GTP-binding protein SEC4, small G protein superfamily, and related Ras family GTP-binding proteins	Signal transduction mechanisms	GTP binding | small GTPase mediated signal transduction | protein transport | GTPase activity | small monomeric GTPase activity	0	0.543294	0.411523	0	0.0489716	0.0525762	0	0
gw1.5.458.1	7012								Glucose dehydrogenase/choline dehydrogenase/mandelonitrile lyase (GMC oxidoreductase family)	General function prediction only	oxidoreductase activity, acting on CH-OH group of donors | FAD binding	0	0	0	0.0425713	0	0.0525762	0.0534759	0.0249563
gw1.91.4.1	7013	K01166							Protein involved in inorganic phosphate transport	Inorganic ion transport and metabolism		0.750268	1.1545	3.7037	8.5994	10.284	8.25447	11.2834	11.5797
gw1.2.487.1	7019								Extracellular protein SEL-1 and related proteins	Signal transduction mechanisms		0.928903	3.87097	3.29218	11.026	9.59843	9.88433	9.25134	7.46194
gw1.6.420.1	7023	K13273	PMVK; phosphomevalonate kinase [EC:2.7.4.2]	M00095	C5 isoprenoid biosynthesis, mevalonate pathway [PATH:map00900]	Terpenoid backbone biosynthesis	Carbohydrate and lipid metabolism	Pathway module			phosphomevalonate kinase activity | cytoplasm | cholesterol biosynthesis	2.35798	8.65874	18.93	7.74798	8.03134	7.46583	8.07487	7.86124
gw1.16.136.1	7033								Subunit of the major N alpha-acetyltransferase	General function prediction only	N-acetyltransferase activity | dihydrolipoamide branched chain acyltransferase activity | H2A/H2B histone acetyltransferase activity | H3/H4 histone acetyltransferase activity | O-acyltransferase activity | acyltransferase activity | palmitoleoyl [acyl-carrier protein]-dependent acyltransferase activity | carnitine O-acyltransferase activity | acetyltransferase activity | C-acyltransferase activi…	11.3612	7.8438	27.572	11.0685	11.3614	12.5131	11.6043	6.58847
gw1.26.79.1	7035	K10436							Microtubule-binding protein involved in cell cycle control	Cell cycle control, cell division, chromosome partitioning		0.678814	0.0339559	2.88066	1.70285	2.59549	2.31335	2.45989	2.7452
gw1.82.1.1	7043								Animal-type fatty acid synthase and related proteins	Lipid transport and metabolism	catalytic activity | fatty acid biosynthesis	0	0	0	0	0	0	0	0
gw1.6.424.1	7053	K07152							Putative cytochrome C oxidase assembly protein	Energy production and conversion	electron transport	26.5809	7.26655	201.646	3.61856	4.01567	3.89064	4.2246	9.85775
gw1.1.463.1	7066											0.785995	1.32428	3.29218	2.17114	2.20372	2.36593	2.8877	3.41902
gw1.11.227.1	7072								Conserved phosducin-like protein	Signal transduction mechanisms		1.3219	9.77929	14.8148	4.21456	5.23996	4.73186	5.02674	7.93611
gw1.1.464.1	7073								Cyclophilin type peptidyl-prolyl cis-trans isomerase	Posttranslational modification, protein turnover, chaperones		0.643087	0.0679117	3.29218	1.49	1.81195	1.73502	2.35294	3.21937
gw1.34.52.1	7077								Acyl-CoA synthetase	Lipid transport and metabolism	transporter activity | transport	0.142908	0.0679117	0	0.0851426	0	0.105152	0.0534759	0.299476
gw1.3.406.1	7090								Calponin	Cytoskeleton		0.035727	0.0339559	0	0	0.146915	0	0.106952	0.149738
gw1.73.4.1	7103								Carboxylesterase and related proteins	General function prediction only	catalytic activity	0.0714541	0.271647	0.411523	0.595998	0.440744	0.683491	0.588235	0.449214
gw1.17.132.1	7107								Acyl-CoA synthetase	Lipid transport and metabolism	transporter activity | transport	0	0.0339559	0	0.127714	0.0979432	0	0	0.124782
gw1.2.496.1	7109								Dimeric dihydrodiol dehydrogenase	Carbohydrate transport and metabolism	electron transport | metabolism | oxidoreductase activity	0.571633	10.4584	9.87654	14.9851	12.7326	13.5121	13.5294	7.58672
gw1.10.220.1	7122	K03979							Predicted GTP-binding protein (ODN superfamily)	General function prediction only	GTP binding	0.928903	0.441426	0.823045	1.02171	1.56709	1.62986	2.13904	3.34415
gw1.9.210.1	7127								FOG: Armadillo/beta-catenin-like repeats	Function unknown		1.46481	2.6146	1.23457	2.85228	3.47698	2.94427	3.42246	4.69179
gw1.16.138.1	7130								FOG: Armadillo/beta-catenin-like repeats	Function unknown		0	0.373514	0	0	0	0	0	0
gw1.68.20.1	7132								Aldehyde dehydrogenase	Energy production and conversion	metabolism | oxidoreductase activity	0	0	0	0	0	0	0	0.0249563
gw1.81.11.1	7136								Serine/threonine protein kinase	Signal transduction mechanisms	protein kinase activity | ATP binding | protein amino acid phosphorylation | protein serine/threonine kinase activity	0	0	0	0.0425713	0.0489716	0.0525762	0	0
gw1.6.427.1	7138	K12193	VPS24, CHMP3; charged multivesicular body protein 3	M00412	ESCRT-III complex [PATH:map04144]	Protein processing	Genetic information processing	Structural complex	Vacuolar sorting protein VPS24	Intracellular trafficking, secretion, and vesicular transport	molecular function unknown	4.93033	9.81324	18.107	10.8983	12.047	10.0421	10.2139	11.2303
gw1.3.412.1	7148								Putative GTPase activating proteins (GAPs)	Signal transduction mechanisms		0.893176	1.52801	2.46914	4.38484	5.23996	3.94322	4.65241	2.54555
gw1.18.85.1	7149								FOG: Armadillo/beta-catenin-like repeats	Function unknown		0	0	0	0	0	0	0	0
gw1.8.248.1	7168								U2-associated snRNP A' protein	RNA processing and modification		0	0.101868	0	0	0	0	0	0
gw1.5.468.1	7169	K00545							O-methyltransferase	Secondary metabolites biosynthesis, transport and catabolism	S-adenosylmethionine-dependent methyltransferase activity	3.28689	1.01868	5.76132	1.44742	1.71401	1.20925	1.39037	2.04642
gw1.5.469.1	7170								FOG: Armadillo/beta-catenin-like repeats	Function unknown		0.178635	0.0339559	0.411523	1.27714	0.685602	1.1041	1.39037	0
gw1.2.498.1	7175								Predicted pilin-like transcription factor	Posttranslational modification, protein turnover, chaperones		1.14327	0.169779	6.17284	1.61771	1.81195	1.47213	1.5508	3.01972
gw1.2.499.1	7177								cAMP-dependent protein kinase types I and II, regulatory subunit	Signal transduction mechanisms	cAMP-dependent protein kinase complex | protein amino acid phosphorylation | cAMP-dependent protein kinase regulator activity	0.035727	0.203735	0	0.127714	0.146915	0.157729	0.26738	0
gw1.4.398.1	7199								Mismatch repair ATPase MSH2 (MutS family)	Replication, recombination and repair	damaged DNA binding | ATP binding | mismatch repair	0.500179	0.169779	2.05761	2.29885	2.64447	2.62881	3.04813	3.31919
gw1.7.296.1	7202	K17459							Ankyrin	Cell wall/membrane/envelope biogenesis		4.89461	1.1545	21.3992	11.4943	17.5318	15.0368	15.5615	21.8118
gw1.80.10.1	7207								Mitogen-activated protein kinase	Signal transduction mechanisms	protein kinase activity | ATP binding | protein amino acid phosphorylation | protein-tyrosine kinase activity | protein serine/threonine kinase activity | MAP kinase activity	0	0	0	0	0	0	0	0
gw1.4.403.1	7243								Uncharacterized conserved protein	Function unknown		1.64344	29.7453	18.5185	12.6437	8.76592	12.0925	12.6738	6.56351
gw1.7.299.1	7244	K05907							Thioredoxin/protein disulfide isomerase	Posttranslational modification, protein turnover, chaperones	electron transporter activity | electron transport | protein disulfide isomerase activity	88.5673	43.2937	127.572	38.229	41.1361	43.7434	38.7166	171.575
gw1.13.183.1	7255								Transcription factor, Myb superfamily	Transcription	DNA binding | nucleus	1.53626	8.31919	11.1111	4.55513	4.6523	4.99474	5.02674	7.53681
gw1.96.2.1	7259								Transport protein particle (TRAPP) complex subunit	Intracellular trafficking, secretion, and vesicular transport		0	0	0	0	0	0	0	0
gw1.6.436.1	7265	K10581							Ubiquitin-conjugating enzyme	Posttranslational modification, protein turnover, chaperones	ubiquitin conjugating enzyme activity | protein modification | ubiquitin cycle | ubiquitin-protein ligase activity	35.1554	40.8489	53.9095	23.4994	28.1097	24.9211	27.3797	26.2041
gw1.12.224.1	7269								Calponin	Cytoskeleton	actin binding | smooth muscle contraction	0.678814	1.1545	3.7037	1.14943	1.07738	0.893796	1.28342	4.94135
gw1.6.437.1	7275	K10586							Ubiquitin-conjugating enzyme	Posttranslational modification, protein turnover, chaperones	ubiquitin conjugating enzyme activity | protein modification | ubiquitin cycle | ubiquitin-protein ligase activity	5.39478	26.2818	30.4527	16.6454	16.9442	19.7161	22.3529	16.7457
gw1.22.86.1	7281								Calmodulin and related proteins (EF-Hand superfamily)	Signal transduction mechanisms	calcium ion binding	4.82315	0.814941	7.81893	14.0911	18.1195	17.1924	21.6043	0.973297
gw1.22.87.1	7283										calcium ion binding	0.035727	0.0339559	0	0.34057	0.783546	0.157729	0.427807	0.499127
gw1.3.422.1	7289								Predicted E3 ubiquitin ligase	Posttranslational modification, protein turnover, chaperones	ubiquitin ligase complex | ubiquitin-protein ligase activity | zinc ion binding | protein ubiquitination	3.60843	5.09338	10.6996	9.45083	6.95397	6.30915	5.93583	5.91465
gw1.5.476.1	7298	K04794							Uncharacterized conserved protein	Function unknown	aminoacyl-tRNA hydrolase activity	5.93069	1.69779	20.1646	7.32226	7.98237	6.99264	7.59358	16.3464
gw1.3.423.1	7299	K17339							Guanylate-binding protein	General function prediction only		0	1.12054	0	0.0425713	0	0.0525762	0.0534759	0.074869
gw1.1.478.1	7313								Aldo/keto reductase family proteins	General function prediction only	oxidoreductase activity	0.035727	0.0679117	0	0.297999	0.0979432	0.210305	0.0534759	6.46369
gw1.75.6.1	7316											0.0714541	0.135823	0	0	0	0.105152	0	1.82181
gw1.282.1.1	7317								S-adenosylmethionine synthetase	Coenzyme transport and metabolism	methionine adenosyltransferase activity | ATP binding | one-carbon compound metabolism | methionine adenosyltransferase complex | methionine adenosyltransferase regulator activity	0	0	0	0	0	0	0	0
gw1.4.407.1	7318								Uncharacterized conserved protein	Function unknown		0.857449	0.271647	3.29218	2.59685	2.39961	1.94532	2.45989	1.82181
gw1.19.81.1	7320								FOG: RCC1 domain	Function unknown		2.07217	1.05263	12.7572	1.06428	0.93046	0.893796	0.962567	3.26928
gw1.10.223.1	7323	K09140							Uncharacterized conserved protein	Function unknown		2.07217	14.2275	13.5802	11.7497	9.35357	12.04	11.9251	4.44223
gw1.24.100.1	7335								FOG: RCC1 domain	Function unknown		0.107181	0.0339559	0.823045	0.510856	0.391773	0.262881	0.802139	0.174694
gw1.7.302.1	7345								Transporter, ABC superfamily (Breast cancer resistance protein)	Secondary metabolites biosynthesis, transport and catabolism	ATP binding | ATPase activity	0	0.339559	0	0	0.0489716	0.105152	0	8.23559
gw1.2.511.1	7351											0.392997	0.0339559	0.823045	2.85228	4.50539	3.04942	4.27807	5.66509
gw1.9.216.1	7355								AAA+-type ATPase	Posttranslational modification, protein turnover, chaperones	ATP binding	10.468	0.509338	15.2263	0.0425713	0.146915	0	0.160428	1.52234
gw1.58.33.1	7369								FOG: Armadillo/beta-catenin-like repeats	Function unknown		0.0714541	0	0	0.212857	0.391773	0	0.106952	0
gw1.46.50.1	7374								Animal-type fatty acid synthase and related proteins	Lipid transport and metabolism		0	0	0	0	0	0	0	0
gw1.7.303.1	7375	K11713							Protein geranylgeranyltransferase Type I, beta subunit	Posttranslational modification, protein turnover, chaperones	catalytic activity	0.142908	1.22241	2.05761	1.06428	0.832517	1.1041	0.802139	0.723733
gw1.69.15.1	7393	K00287	folA; dihydrofolate reductase [EC:1.5.1.3]	M00126	Tetrahydrofolate biosynthesis, GTP => THF [PATH:map00790 map00670]	Cofactor and vitamin biosynthesis	Nucleotide and amino acid metabolism	Pathway module	Dihydrofolate reductase	Coenzyme transport and metabolism	dihydrofolate reductase activity | glycine biosynthesis | nucleotide biosynthesis	4.60879	0.169779	5.34979	0.510856	0.979432	0.630915	0.909091	0
gw1.11.238.1	7400										transporter activity | transport | membrane | integral to membrane	10.3251	0.814941	32.5103	1.44742	2.25269	1.26183	1.71123	1.29773
gw1.1.488.1	7410	K06268							Ca2+/calmodulin-dependent protein phosphatase (calcineurin subunit B), EF-Hand superfamily protein	Signal transduction mechanisms	calcium ion binding	0.285816	0.0679117	0	0.170285	0.29383	0.315457	0.26738	0
gw1.20.125.1	7420	K16745							Uncharacterized conserved protein	Function unknown		0.0714541	0.101868	0.411523	0.297999	0.685602	0.42061	0.802139	0.124782
gw1.1.489.1	7421	K12864	CTNNBL1; beta-catenin-like protein 1	M00353	Spliceosome, Prp19/CDC5L complex [PATH:map03040] [BR:ko03041]	Spliceosome	Genetic information processing	Structural complex	Uncharacterized conserved protein	Function unknown		1.57199	2.10526	8.23045	4.85313	4.26053	4.25868	5.45455	4.26753
gw1.13.187.1	7429								Trehalose-6-phosphate synthase component TPS1 and related subunits	Carbohydrate transport and metabolism		0	0	1.64609	0.0851426	0	0.210305	0.160428	0.0998253
gw1.8.255.1	7435								Mitochondrial oxoglutarate/malate carrier proteins	Energy production and conversion	binding | transport | membrane	2.32226	0.0339559	6.58436	0.468284	0.734574	0.42061	0.748663	2.07138
gw1.1.491.1	7436								Aspartyl beta-hydroxylase	Posttranslational modification, protein turnover, chaperones	peptide-aspartate beta-dioxygenase activity | peptidyl-amino acid modification | integral to endoplasmic reticulum membrane	0.678814	0.40747	2.46914	3.7037	3.42801	2.89169	3.15508	3.86823
gw1.35.53.1	7441								Serine/threonine protein kinase	Signal transduction mechanisms	protein kinase activity | ATP binding | protein amino acid phosphorylation | protein serine/threonine kinase activity	0	0.0339559	0	0	0	0	0	0
gw1.6.444.1	7444								Serine/threonine protein kinase	Signal transduction mechanisms	protein kinase activity | ATP binding | protein amino acid phosphorylation | protein serine/threonine kinase activity	9.32476	3.97284	9.46502	5.57684	6.66014	5.20505	7.80749	3.96806
gw1.6.446.1	7465								Uncharacterized conserved protein	Function unknown		0.714541	2.85229	9.0535	5.66198	4.79922	6.67718	6.57754	0.0249563
gw1.68.22.1	7470								FOG: Ankyrin repeat	General function prediction only		0.0714541	0.203735	0	0.0425713	0	0	0	0.0998253
gw1.1.492.1	7474	K00799							Glutathione S-transferase	Posttranslational modification, protein turnover, chaperones		0	0.0679117	0	0	0	0	0	0.0499127
gw1.6.447.1	7475	K01193							Beta-fructofuranosidase (invertase)	Carbohydrate transport and metabolism		0.035727	0.0339559	0	0.0425713	0	0	0	0.124782
gw1.41.49.1	7478								Cyclophilin-related peptidyl-prolyl cis-trans isomerase	Posttranslational modification, protein turnover, chaperones	protein folding | peptidyl-prolyl cis-trans isomerase activity | cyclophilin | FK506-sensitive peptidyl-prolyl cis-trans isomerase | cyclophilin-type peptidyl-prolyl cis-trans isomerase activity	9.96785	9.91511	104.527	74.3721	81.1459	63.775	85.615	155.653
gw1.19.82.1	7483								Uncharacterized conserved protein	Function unknown		0	0	0	0	0	0	0	0.0249563
gw1.14.153.1	7494	K08902										218.257	10.4924	442.798	14.304	17.6298	17.1924	21.9251	73.8458
gw1.5.493.1	7500								Cyclophilin type peptidyl-prolyl cis-trans isomerase	Posttranslational modification, protein turnover, chaperones	protein folding | peptidyl-prolyl cis-trans isomerase activity | cyclophilin | FK506-sensitive peptidyl-prolyl cis-trans isomerase | cyclophilin-type peptidyl-prolyl cis-trans isomerase activity	2.67953	3.73514	2.88066	3.06513	3.08521	3.73291	4.2246	3.41902
gw1.16.144.1	7501	K15437							tRNA-binding protein	Translation, ribosomal structure and biogenesis	tRNA binding | tRNA ligase activity | ligase activity, forming aminoacyl-tRNA and related compounds	0.428725	0.509338	4.93827	4.5977	6.36631	5.36278	5.61497	11.979
gw1.3.432.1	7507								Cyclophilin type peptidyl-prolyl cis-trans isomerase	Posttranslational modification, protein turnover, chaperones	protein folding | peptidyl-prolyl cis-trans isomerase activity | cyclophilin | FK506-sensitive peptidyl-prolyl cis-trans isomerase | cyclophilin-type peptidyl-prolyl cis-trans isomerase activity	0.035727	1.12054	0	0	0	0	0	0.0499127
gw1.30.77.1	7513								Ubiquitin activating enzyme UBA1	Posttranslational modification, protein turnover, chaperones	ubiquitin activating enzyme activity | protein modification | ubiquitin cycle | catalytic activity	7.46695	27.0628	0.823045	12.6437	12.5857	11.409	12.246	5.91465
gw1.2.524.1	7527	K02221									membrane	19.4712	0.305603	47.7366	1.91571	2.59549	2.41851	2.6738	7.83629
gw1.4.419.1	7546								FOG: Ankyrin repeat	General function prediction only		0	0.0339559	0	0	0.0489716	0	0.0534759	0
gw1.11.244.1	7559								FOG: Ankyrin repeat	General function prediction only		2.96534	1.01868	4.11523	11.1111	13.81	12.408	13.3155	17.2947
gw1.8.257.1	7562								K+-channel ERG and related proteins, contain PAS/PAC sensor domain	Signal transduction mechanisms		0	0.98472	0	0	0	0.0525762	0	0.0249563
gw1.9.225.1	7563	K01520	dut, DUT; dUTP pyrophosphatase [EC:3.6.1.23]	M00053	Pyrimidine deoxyribonuleotide biosynthesis, CDP/CTP => dCDP/dCTP,dTDP/dTTP [PATH:map00240]	Pyrimidine metabolism	Nucleotide and amino acid metabolism	Pathway module	dUTPase	Nucleotide transport and metabolism	dUTP metabolism | hydrolase activity | dUTP diphosphatase activity	1.17899	19.7623	13.9918	6.59855	8.9618	6.30915	12.4599	23.2843
gw1.2.527.1	7566								Peripheral-type benzodiazepine receptor and related proteins	Signal transduction mechanisms	integral to membrane	0.035727	0.101868	0.411523	2.97999	4.45642	3.41746	7.37968	4.84153
gw1.15.141.1	7596								Microtubule-associated protein TAU	Cytoskeleton		0.107181	0.0679117	0	0.127714	0.244858	0.157729	0.374332	0
gw1.8.259.1	7609								Glutathione peroxidase	Posttranslational modification, protein turnover, chaperones	glutathione peroxidase activity | response to oxidative stress	56.9846	9.06621	162.551	11.026	13.4672	8.6225	8.77005	39.98
gw1.44.47.1	7614								Ribonucleotide reductase, alpha subunit	Nucleotide transport and metabolism		0	0	0	0	0	0	0	0
gw1.2.528.1	7619	K00597							NADP/FAD dependent oxidoreductase	Energy production and conversion	electron transporter activity | electron transport | FMN binding | oxidoreductase activity	9.32476	10.8998	11.9342	2.63942	2.88932	3.36488	2.56684	2.62041
gw1.16.146.1	7628								Predicted pilin-like transcription factor	Posttranslational modification, protein turnover, chaperones		2.57235	0.203735	6.99588	0.255428	0.636631	0.368034	0.695187	1.5972
gw1.1.507.1	7634								Kynurenine 3-monooxygenase and related flavoprotein monooxygenases	Energy production and conversion	electron transport | metabolism | oxidoreductase activity	0	0	0	0	0	0	0	0
gw1.9.227.1	7636										scavenger receptor activity | membrane	0.178635	0.0679117	0	0.0425713	0.146915	0	0.0534759	0
gw1.5.501.1	7640	K06620							Transcription factor E2F/dimerization partner (TDP)	Transcription	regulation of cell cycle | transcription factor activity | transcription factor complex | regulation of transcription, DNA-dependent	8.82458	5.94228	25.5144	38.3567	41.381	42.9548	45.0267	44.9713
gw1.3.444.1	7645								Predicted Ca2+-dependent phospholipid-binding protein	General function prediction only		0	0.135823	0	0.127714	0.146915	0.0525762	0.106952	3.29424
gw1.673.1.1	7658								Long chain fatty acid acyl-CoA ligase	Lipid transport and metabolism		0	0	0	0	0	0	0	0
gw1.7.315.1	7665								HSP90 co-chaperone CPR7/Cyclophilin	Posttranslational modification, protein turnover, chaperones	protein folding | peptidyl-prolyl cis-trans isomerase activity | cyclophilin | FK506-sensitive peptidyl-prolyl cis-trans isomerase | cyclophilin-type peptidyl-prolyl cis-trans isomerase activity	5.25188	17.725	36.6255	4.17199	4.89716	3.3123	5.61497	6.66334
gw1.6.458.1	7667	K00432							Glutathione peroxidase	Posttranslational modification, protein turnover, chaperones	glutathione peroxidase activity | response to oxidative stress	0.142908	1.01868	2.88066	0.170285	0.244858	0.0525762	0	0.499127
gw1.16.147.1	7672								FKBP-type peptidyl-prolyl cis-trans isomerase	Posttranslational modification, protein turnover, chaperones		27.617	127.063	178.189	35.547	33.6435	43.3228	41.8717	50.3369
gw1.12.229.1	7686	K00423							Multicopper oxidases	Secondary metabolites biosynthesis, transport and catabolism	laccase activity	0	0.0339559	0	0	0	0.0525762	0	0.074869
gw1.5.504.1	7695	K02896	RP-L24e, RPL24; large subunit ribosomal protein L24e	M00179	Ribosome, archaea [PATH:map03010] [BR:ko03011]	Ribosome	Genetic information processing	Structural complex	60s ribosomal protein L24	Translation, ribosomal structure and biogenesis	structural constituent of ribosome | intracellular | ribosome | protein biosynthesis	101.858	429.304	721.399	413.453	440.744	434.543	394.706	596.93
gw1.12.231.1	7698								Cyclophilin type peptidyl-prolyl cis-trans isomerase	Posttranslational modification, protein turnover, chaperones	protein folding | peptidyl-prolyl cis-trans isomerase activity | cyclophilin | FK506-sensitive peptidyl-prolyl cis-trans isomerase | cyclophilin-type peptidyl-prolyl cis-trans isomerase activity	0	0.0339559	0	0	0	0	0	0
gw1.20.133.1	7703								Transport protein particle (TRAPP) complex subunit	Intracellular trafficking, secretion, and vesicular transport		0	0.0339559	0	0	0	0	0	0
gw1.22.91.1	7706								Dyneins, heavy chain	Cytoskeleton		0.035727	0.0339559	0	0.0425713	0.146915	0.0525762	0	0.0499127
gw1.6.459.1	7707								Calmodulin and related proteins (EF-Hand superfamily)	Signal transduction mechanisms	calcium ion binding	0.107181	1.4601	0	0.127714	0.0489716	0.262881	0.0534759	0.174694
gw1.21.103.1	7709								Mitochondrial translation initiation factor 2 (IF-2; GTPase)	Translation, ribosomal structure and biogenesis	GTP binding | protein biosynthesis	0	0	0	0	0	0	0	0
gw1.2.534.1	7719								Lipid exporter ABCA1 and related proteins, ABC superfamily	Lipid transport and metabolism	ATP binding | ATPase activity	3.10825	9.8472	2.05761	4.17199	4.11361	4.15352	4.65241	2.52059
gw1.19.88.1	7720								Calmodulin and related proteins (EF-Hand superfamily)	Signal transduction mechanisms	calcium ion binding	0	0.0679117	0	0	0	0.0525762	0	0
gw1.4.433.1	7726								26S proteasome regulatory complex, subunit PSMD10	Posttranslational modification, protein turnover, chaperones		0.035727	0.0339559	0	0	0	0	0	0
gw1.15.145.1	7738								Leucine rich repeat proteins, some proteins contain F-box	General function prediction only		1.50054	0.305603	7.40741	3.15028	3.86876	3.3123	3.90374	2.02146
gw1.5.508.1	7739								Ankyrin	Cell wall/membrane/envelope biogenesis		0	0.0339559	0	0	0	0	0	0
gw1.16.150.1	7740								Predicted membrane protein	Function unknown		78.0636	90.2207	173.251	105.619	110.823	119.874	124.866	63.6137
gw1.8.263.1	7744	K15711							Nucleotide excision repair protein RAD16	Replication, recombination and repair	nucleic acid binding | helicase activity | ATP binding	0.60736	0.271647	1.23457	2.46914	3.18315	2.89169	4.17112	4.29249
gw1.18.89.1	7750								Helicase-like transcription factor HLTF/DNA helicase RAD5, DEAD-box superfamily	Transcription	nucleic acid binding | helicase activity | ATP binding	3.50125	11.0017	11.5226	7.66284	10.6268	8.88538	11.9251	5.21587
gw1.4.436.1	7752								Membrane protein involved in ER to Golgi transport	Intracellular trafficking, secretion, and vesicular transport		17.0418	5.97623	58.8477	15.9217	19.1479	14.8265	16.5241	56.2266
gw1.1.511.1	7754	K06027							AAA+-type ATPase	Posttranslational modification, protein turnover, chaperones	nucleotide binding | nucleoside-triphosphatase activity | ATP binding	16.3987	0.373514	12.3457	0.170285	0.146915	0.0525762	0.213904	3.16945
gw1.3.450.1	7761	K01115							Phospholipase D1	Lipid transport and metabolism	catalytic activity | metabolism	1.17899	0	0.823045	0.97914	1.22429	1.47213	1.81818	1.39755
gw1.16.151.1	7774	K09420							Transcription factor, Myb superfamily	Transcription	DNA binding | nucleus	1.50054	6.82513	3.7037	10.4725	8.57003	8.30705	11.6578	9.68305
gw1.11.249.1	7786	K02183							Calmodulin and related proteins (EF-Hand superfamily)	Signal transduction mechanisms	calcium ion binding	0.035727	0.0339559	0	0.0425713	0	0	0	0
gw1.52.16.1	7794								Transcription regulator XNP/ATRX, DEAD-box superfamily	Transcription		3.64416	2.07131	5.34979	9.36569	9.69638	12.3554	13.262	8.38533
gw1.34.66.1	7796								Calmodulin and related proteins (EF-Hand superfamily)	Signal transduction mechanisms	calcium ion binding	0	0.441426	0	0.0425713	0	0.0525762	0	0.923384
gw1.1.517.1	7803	K02895	RP-L24, MRPL24, rplX; large subunit ribosomal protein L24	M00178	Ribosome, bacteria [PATH:map03010] [BR:ko03011]	Ribosome	Genetic information processing	Structural complex	Mitochondrial/chloroplast ribosomal protein L24	Translation, ribosomal structure and biogenesis	structural constituent of ribosome | intracellular | ribosome | protein biosynthesis	10.2894	3.32767	34.9794	9.11026	10.2351	7.25552	8.93048	24.1328
gw1.7.322.1	7806	K09578							Peptidyl-prolyl cis-trans isomerase	Posttranslational modification, protein turnover, chaperones	isomerase activity | peptidyl-prolyl cis-trans isomerase activity | cyclophilin | FK506-sensitive peptidyl-prolyl cis-trans isomerase | cyclophilin-type peptidyl-prolyl cis-trans isomerase activity	4.10861	2.85229	14.8148	9.70626	12.7816	9.14826	10.5882	14.3748
gw1.312.4.1	7809	K14568							Protein required for 18S rRNA maturation and 40S ribosome biogenesis	Translation, ribosomal structure and biogenesis	nucleus | ribosome biogenesis	0.0714541	2.03735	0.411523	0.766284	0.538688	0.368034	0.481283	0.124782
gw1.4.438.1	7811								ATP-dependent RNA helicase	RNA processing and modification		0	0.0339559	0.411523	0	0.0979432	0	0	0.174694
gw1.9.233.1	7821	K09420							Transcription factor, Myb superfamily	Transcription	DNA binding | nucleus	0.035727	0.373514	0	0.0425713	0.0979432	0.0525762	0.106952	1.09808
gw1.7.324.1	7822								Peptide methionine sulfoxide reductase	Posttranslational modification, protein turnover, chaperones	protein modification | protein-methionine-S-oxide reductase activity	6.96677	0.713073	28.3951	0.34057	0.440744	0.578339	0.802139	1.3726
gw1.300.1.1	7830								Calponin	Cytoskeleton	actin binding | smooth muscle contraction	9.21758	39.0153	18.107	34.9085	41.43	34.0168	36.738	28.6998
gw1.8.266.1	7850								Uncharacterized conserved protein, contains HELP and WD40 domains	Function unknown		0	0.203735	0	0	0	0	0	0
gw1.25.106.1	7855								RNA-binding proteins	General function prediction only	nucleic acid binding	41.9793	105.161	271.193	43.8484	50.5877	51.4721	51.8182	32.4682
gw1.1.521.1	7873	K14324	SAP18; histone deacetylase complex subunit SAP18	M00430	Exon junction complex (EJC) [PATH:map03013 map03015 map03040] [BR:ko03041]	RNA processing	Genetic information processing	Structural complex	Transcriptional co-repressor component	Transcription		1.25045	1.96944	11.9342	4.2997	3.42801	2.89169	3.04813	5.29074
gw1.125.1.1	7876	K01522							Diadenosine polyphosphate hydrolase and related proteins of the histidine triad (HIT) family	Nucleotide transport and metabolism	bis(5'-nucleosyl)-tetraphosphatase (asymmetrical) activity	3.50125	1.1545	1.64609	2.12857	2.59549	1.52471	3.31551	1.52234
gw1.2.539.1	7884	K02977	RP-S27Ae, RPS27A; small subunit ribosomal protein S27Ae	M00179	Ribosome, archaea [PATH:map03010] [BR:ko03011]	Ribosome	Genetic information processing	Structural complex	Ubiquitin/40S ribosomal protein S27a fusion	Translation, ribosomal structure and biogenesis	protein modification | structural constituent of ribosome | intracellular | ribosome | protein biosynthesis	51.3755	463.328	481.07	516.305	499.167	520.715	472.995	783.304
gw1.3.461.1	7894								Predicted spermine/spermidine synthase	Amino acid transport and metabolism		0.392997	0.0339559	2.46914	1.74542	1.56709	1.73502	2.62032	1.97155
gw1.15.148.1	7898	K02873	RP-L13e, RPL13; large subunit ribosomal protein L13e	M00179	Ribosome, archaea [PATH:map03010] [BR:ko03011]	Ribosome	Genetic information processing	Structural complex	60S Ribosomal protein L13	Translation, ribosomal structure and biogenesis	structural constituent of ribosome | intracellular | ribosome | protein biosynthesis	22.115	159.694	142.387	150.106	137.414	155.205	158.984	322.061
gw1.20.136.1	7928								Calponin	Cytoskeleton		113.934	1.93548	33.3333	70.7961	103.379	77.5499	106.898	10.856
gw1.6.471.1	7935	K10580							Ubiquitin-protein ligase	Posttranslational modification, protein turnover, chaperones	ubiquitin conjugating enzyme activity | protein modification | ubiquitin cycle | ubiquitin-protein ligase activity	41.2647	22.2411	121.399	89.0166	97.5024	102.576	105.722	140.679
gw1.8.268.1	7936								Uncharacterized conserved protein	Function unknown		13.3262	2.47878	33.7449	1.87314	2.25269	1.89274	1.65775	9.50836
gw1.5.521.1	7941	K17795							Mitochondrial import inner membrane translocase, subunit TIM17	Intracellular trafficking, secretion, and vesicular transport	mitochondrial inner membrane | protein transporter activity | protein transport	32.6902	44.7199	182.305	49.9361	43.2419	46.3722	47.754	58.5725
gw1.1.527.1	7942	K04565							Cu2+/Zn2+ superoxide dismutase SOD1	Inorganic ion transport and metabolism	copper, zinc superoxide dismutase activity | superoxide metabolism | metal ion binding | superoxide dismutase activity | iron superoxide dismutase activity | manganese superoxide dismutase activity | nickel superoxide dismutase activity	1.57199	0.441426	6.17284	3.27799	4.55436	3.47003	3.79679	3.44397
gw1.5.522.1	7954								ATP-dependent RNA helicase	RNA processing and modification	ATP binding | ATP-dependent helicase activity | nucleic acid binding | helicase activity	3.92997	36.7402	18.93	22.0519	18.4133	19.2429	17.0053	4.59196
gw1.39.65.1	7956								CBF1-interacting corepressor CIR and related proteins	Transcription		0.35727	0	0	0.127714	0.636631	0.210305	0.534759	0.798602
gw1.11.255.1	7967	K11129	NHP2, NOLA2; H/ACA ribonucleoprotein complex subunit 2	M00425	H/ACA ribonucleoprotein complex [PATH:map03008] [BR:ko03032 ko03009]	RNA processing	Genetic information processing	Structural complex	Box H/ACA snoRNP component, involved in ribosomal RNA pseudouridinylation	RNA processing and modification	structural constituent of ribosome | intracellular | ribosome | protein biosynthesis | ribonucleoprotein complex | ribosome biogenesis and assembly	26.831	73.9898	145.267	75.5215	78.6484	71.0305	75.7219	93.4115
gw1.7.329.1	7970								Elongation factor G	Translation, ribosomal structure and biogenesis	GTP binding | protein biosynthesis	6.28796	3.19185	11.1111	3.06513	3.72184	2.52366	4.06417	4.99127
gw1.1.532.1	7976								Beta-tubulin folding cofactor C	Posttranslational modification, protein turnover, chaperones	membrane	0.142908	0.645161	1.23457	0.0851426	0.0489716	0.0525762	0	0.124782
gw1.2.547.1	7978								Ankyrin	Cell wall/membrane/envelope biogenesis		0.96463	0.271647	1.64609	5.57684	5.77865	5.25762	5.29412	6.13926
gw1.68.24.1	7983								FOG: Ankyrin repeat	General function prediction only		1.85781	0.475382	7.40741	10.0468	11.7532	13.3544	15.1337	8.63489
gw1.3.469.1	7985								Acyl-CoA-binding protein	Lipid transport and metabolism		0.178635	0	2.46914	0.0851426	0.244858	0.157729	0	0.0249563
gw1.13.208.1	7992								Ankyrin	Cell wall/membrane/envelope biogenesis		0.785995	1.29032	1.64609	0.808855	1.12635	1.26183	1.44385	2.37085
gw1.4.446.1	7993								Flavohemoprotein b5+b5R	Energy production and conversion		0	0	0	0	0	0.0525762	0	0
gw1.25.108.1	8002								Glutaminase (contains ankyrin repeat)	Amino acid transport and metabolism		0	0	0	0	0	0.0525762	0	8.21063
gw1.1.536.1	8007	K09858									electron transport | ubiquinol-cytochrome-c reductase activity | membrane | ubiquinol-cytochrome-c reductase complex	0.392997	0.713073	1.23457	2.89485	4.01567	3.99579	3.42246	3.09458
gw1.4.448.1	8009	K03014	RPB6, POLR2F; DNA-directed RNA polymerases I, II, and III subunit RPABC2	M00180	RNA polymerase II, eukaryotes [PATH:map03020 map05016] [BR:ko03021 ko03400]	RNA polymerase	Genetic information processing	Structural complex	RNA polymerase subunit K	Transcription	DNA binding | DNA-directed RNA polymerase activity | transcription, DNA-dependent | DNA-directed RNA polymerase I activity | DNA-directed RNA polymerase II activity | DNA-directed RNA polymerase III activity	8.53876	55.4499	62.1399	19.1571	18.8541	14.6162	16.4171	19.9651
gw1.13.209.1	8012								Ferredoxin	Energy production and conversion	electron transporter activity | iron ion binding | electron transport	1.78635	1.59593	6.58436	2.89485	5.04407	3.57518	3.63636	5.26578
gw1.9.240.1	8019								FOG: Ankyrin repeat	General function prediction only		0	0	0	0.0425713	0	0	0	0.449214
gw1.9.241.1	8020								Ribonucleotide reductase, alpha subunit	Nucleotide transport and metabolism		0	0	0	0	0	0	0	0
gw1.16.154.1	8023	K14826							FKBP-type peptidyl-prolyl cis-trans isomerase	Posttranslational modification, protein turnover, chaperones	protein folding | peptidyl-prolyl cis-trans isomerase activity | cyclophilin | FK506-sensitive peptidyl-prolyl cis-trans isomerase | cyclophilin-type peptidyl-prolyl cis-trans isomerase activity	0	0	0	0	0	0	0	0
gw1.41.56.1	8035								Ankyrin	Cell wall/membrane/envelope biogenesis		0.035727	0	0	0.0851426	0.146915	0.0525762	0	0.0998253
gw1.8.271.1	8047								Mitogen-activated protein kinase	Signal transduction mechanisms	protein kinase activity | ATP binding | protein amino acid phosphorylation | protein serine/threonine kinase activity	0	0.271647	0	0	0	0	0.0534759	0.0249563
gw1.26.88.1	8050	K02927	RP-L40e, RPL40; large subunit ribosomal protein L40e	M00179	Ribosome, archaea [PATH:map03010] [BR:ko03011]	Ribosome	Genetic information processing	Structural complex	Ubiquitin/40S ribosomal protein S27a fusion	Translation, ribosomal structure and biogenesis	protein modification	40.5502	211.443	203.292	248.446	237.953	245.268	230.749	314.05
gw1.5.525.1	8051	K05605	HIBCH; 3-hydroxyisobutyryl-CoA hydrolase [EC:3.1.2.4]	M00013	Malonate semialdehyde pathway, propanoyl-CoA => Acetyl-CoA [PATH:map01200 map00640]	Other carbohydrate metabolism	Carbohydrate and lipid metabolism	Pathway module	Enoyl-CoA hydratase	Lipid transport and metabolism		0.142908	0.0339559	0.411523	0.383142	0.342801	0.473186	0.427807	1.92164
gw1.26.89.1	8064								Calmodulin and related proteins (EF-Hand superfamily)	Signal transduction mechanisms	calcium ion binding	1.85781	5.2292	3.29218	5.10856	3.81978	1.94532	2.35294	7.26229
gw1.58.39.1	8066								26S proteasome regulatory complex, subunit PSMD10	Posttranslational modification, protein turnover, chaperones		0.285816	1.62988	2.46914	1.44742	0.685602	0.525762	1.06952	0
gw1.1.539.1	8067											0.392997	0.814941	0	0.127714	0.244858	0.262881	0.213904	14.1003
gw1.165.2.1	8073								Putative transcription factor ASH1/LIN-59	Transcription		0.035727	0	0	0.127714	0.0489716	0.0525762	0.106952	0.549039
gw1.4.454.1	8081								Asparagine synthase	Amino acid transport and metabolism		0.321543	1.86757	2.05761	1.44742	1.56709	1.31441	1.39037	2.07138
gw1.4.456.1	8112								26S proteasome regulatory complex, subunit PSMD10	Posttranslational modification, protein turnover, chaperones		0	0.0339559	0	0	0	0	0	0
gw1.68.25.1	8113								FOG: Ankyrin repeat	General function prediction only		0.142908	0.101868	0	0.170285	0.146915	0.105152	0.374332	3.16945
gw1.3.474.1	8128										integral to membrane	0.0714541	0.373514	0	0.170285	0.244858	0.262881	0.106952	0.074869
gw1.4.459.1	8148								Tyrosine kinase specific for activated (GTP-bound) p21cdc42Hs	Signal transduction mechanisms	protein kinase activity | ATP binding | protein amino acid phosphorylation | protein-tyrosine kinase activity | protein serine/threonine kinase activity	0.714541	3.80306	5.76132	6.51341	7.2478	7.15037	9.03743	3.74345
gw1.2.556.1	8149	K02876	RP-L15, MRPL15, rplO; large subunit ribosomal protein L15	M00178	Ribosome, bacteria [PATH:map03010] [BR:ko03011]	Ribosome	Genetic information processing	Structural complex	Mitochondrial/chloroplast ribosomal protein L15/L10	Translation, ribosomal structure and biogenesis	structural constituent of ribosome | intracellular | ribosome | protein biosynthesis | large ribosomal subunit	3.00107	2.78438	20.5761	3.4057	3.52595	2.73396	3.15508	4.46718
gw1.8.275.1	8151								Beta tubulin	Cytoskeleton	structural molecule activity | microtubule | microtubule-based movement	0.214362	0.101868	1.23457	0.510856	0.587659	0.84122	0.588235	0
gw1.5.535.1	8155								Serine-threonine protein kinase FUSED	General function prediction only	protein kinase activity | ATP binding | protein amino acid phosphorylation | protein serine/threonine kinase activity	11.8614	0.950764	18.93	2.08599	2.20372	1.62986	1.81818	0.573996
gw1.3.476.1	8184											2.07217	6.04414	9.46502	6.55598	9.15769	6.72976	7.91444	7.03768
gw1.4.460.1	8191								FOG: Ankyrin repeat	General function prediction only		0	0.271647	0	0	0	0	0	0.0249563
gw1.7.339.1	8195								Diacylglycerol kinase	Lipid transport and metabolism		35.9771	91.1036	118.93	27.5436	28.2566	26.6036	27.754	85.2009
gw1.11.261.1	8202	K03236							Translation initiation factor 1A (eIF-1A)	Translation, ribosomal structure and biogenesis	translation initiation factor activity | translational initiation | RNA binding	53.5906	131.613	238.272	144.53	136.19	137.645	126.417	177.564
gw1.192.1.1	8208	K09569							FKBP-type peptidyl-prolyl cis-trans isomerase	Posttranslational modification, protein turnover, chaperones	protein folding | peptidyl-prolyl cis-trans isomerase activity | cyclophilin | FK506-sensitive peptidyl-prolyl cis-trans isomerase | cyclophilin-type peptidyl-prolyl cis-trans isomerase activity	0.392997	0.101868	0.411523	0.34057	0.342801	0.368034	0.427807	0.94834
gw1.52.18.1	8214								FOG: RRM domain	General function prediction only	nucleic acid binding	2.46517	15.2122	13.9918	3.44828	3.37904	3.68034	5.61497	2.5705
gw1.4.462.1	8220								Ankyrin	Cell wall/membrane/envelope biogenesis		0	0.0339559	0	0	0	0	0	0
gw1.234.2.1	8230								FOG: TPR repeat	General function prediction only		0	0.0339559	0	0	0	0	0	0
gw1.2.562.1	8234								Serine/threonine protein phosphatase	Signal transduction mechanisms	catalytic activity	0.750268	0.135823	0.411523	0.510856	0.734574	0.736067	1.44385	1.29773
gw1.3.478.1	8238								FOG: Ankyrin repeat	General function prediction only		3.00107	0.135823	10.6996	0.97914	1.61606	0.736067	0.802139	26.304
gw1.4.464.1	8239											0.500179	0.0679117	0	1.02171	2.10578	1.1041	2.19251	1.5972
gw1.39.67.1	8266								Serine/threonine specific protein phosphatase PP1, catalytic subunit	Signal transduction mechanisms	hydrolase activity	1.07181	0.747029	0	1.27714	0.93046	0.893796	0.909091	0.648864
gw1.6.483.1	8271	K02871	RP-L13, MRPL13, rplM; large subunit ribosomal protein L13	M00178	Ribosome, bacteria [PATH:map03010] [BR:ko03011]	Ribosome	Genetic information processing	Structural complex	Mitochondrial/chloroplast ribosomal protein L13	Translation, ribosomal structure and biogenesis	structural constituent of ribosome | intracellular | ribosome | protein biosynthesis	6.10932	7.43633	41.1523	15.6662	17.4829	14.6162	15.0802	27.4769
gw1.55.21.1	8272								FKBP-type peptidyl-prolyl cis-trans isomerase	Posttranslational modification, protein turnover, chaperones	protein folding | peptidyl-prolyl cis-trans isomerase activity | cyclophilin | FK506-sensitive peptidyl-prolyl cis-trans isomerase | cyclophilin-type peptidyl-prolyl cis-trans isomerase activity	0.178635	0.305603	0.411523	9.4934	11.4104	8.78023	12.6738	25.3806
gw1.22.104.1	8286								Uncharacterized conserved protein	Function unknown		27.7599	7.74194	22.6337	39.8893	45.1028	49.1062	47.5936	41.6771
gw1.28.80.1	8288								Ferric reductase-like proteins	Inorganic ion transport and metabolism	vesicle-mediated transport	1.67917	29.8132	26.3374	11.0685	11.5083	9.25342	9.51872	11.2553
gw1.2.570.1	8289	K05765							Actin depolymerizing factor	Cytoskeleton	actin binding | intracellular	5.78778	1.29032	42.7984	12.5585	15.3281	17.4553	17.4866	42.6254
gw1.1.553.1	8291								Histone deacetylase complex, catalytic component HDA1	Chromatin structure and dynamics		0.96463	0.0339559	8.23045	1.91571	2.39961	1.36698	1.92513	2.22111
gw1.46.56.1	8334								Hydroxymethylglutaryl-CoA synthase	Lipid transport and metabolism		0	0	0	0	0	0	0	0
gw1.2.573.1	8341	K02901	RP-L27e, RPL27; large subunit ribosomal protein L27e	M00177	Ribosome, eukaryotes [PATH:map03010] [BR:ko03011]	Ribosome	Genetic information processing	Structural complex	60S ribosomal protein L27	Translation, ribosomal structure and biogenesis	structural constituent of ribosome | intracellular | ribosome | protein biosynthesis	70.5252	403.396	470.37	416.603	398.286	433.333	394.813	526.479
gw1.44.49.1	8346								Transcription factor, Myb superfamily	Transcription	DNA binding | nucleus	0.285816	0.101868	0	0.127714	0.146915	0	0.106952	1.74694
gw1.39.70.1	8350								Transcription factor, Myb superfamily	Transcription	DNA binding | nucleus	50.268	9.33786	14.8148	83.2269	91.5769	104.154	105.08	72.9723
gw1.2.575.1	8370								Transcription factor, Myb superfamily	Transcription	DNA binding | nucleus	0	0	0	0	0.0489716	0	0	0
gw1.44.50.1	8378	K02959	RP-S16, MRPS16, rpsP; small subunit ribosomal protein S16	M00178	Ribosome, bacteria [PATH:map03010] [BR:ko03011]	Ribosome	Genetic information processing	Structural complex	Mitochondrial/chloroplast ribosomal protein S16	Translation, ribosomal structure and biogenesis	structural constituent of ribosome | intracellular | ribosome | protein biosynthesis	6.89532	4.31239	44.856	8.17369	8.9618	7.20294	8.71658	13.3766
gw1.261.3.1	8381								Aldo/keto reductase family proteins	General function prediction only	oxidoreductase activity	5.85924	18.1324	25.5144	4.8957	6.02351	5.88854	7.16578	10.3818
gw1.6.492.1	8382	K11992	ACOT8, PTE; acyl-CoA thioesterase 8 [EC:3.1.2.27]	M00104	Bile acid biosynthesis, cholesterol => cholate [PATH:map00120]	Sterol biosynthesis	Carbohydrate and lipid metabolism	Pathway module	Acyl-CoA thioesterase	Lipid transport and metabolism	acyl-CoA metabolism | acyl-CoA thioesterase activity	0	0	0	0.0425713	0	0.0525762	0	0
gw1.52.20.1	8383								Transcription regulator XNP/ATRX, DEAD-box superfamily	Transcription	nucleic acid binding | helicase activity | ATP binding	3.21543	1.39219	5.34979	7.36484	7.10088	8.04416	10	6.13926
gw1.499.1.1	8390								Leucine rich repeat proteins, some proteins contain F-box	General function prediction only		0.60736	0.135823	1.23457	0.510856	0.440744	0.42061	0.962567	1.5972
gw1.6.493.1	8394								Ubiquitin and ubiquitin-like proteins	Posttranslational modification, protein turnover, chaperones	protein modification	193.355	92.4958	258.848	143.806	163.124	150.736	164.118	132.942
gw1.785.1.1	8400								Phosphatidylinositol 3-kinase catalytic subunit (p110)	Signal transduction mechanisms	phosphotransferase activity, alcohol group as acceptor	0	0	0	0	0	0	0	0
gw1.41.59.1	8401								Cytochrome b5	Energy production and conversion		1.21472	0.169779	0.823045	1.70285	2.20372	1.78759	2.6738	0.0249563
gw1.52.21.1	8404	K10765							DNA alkylation damage repair protein	RNA processing and modification		0.107181	0.543294	0.411523	0.468284	0.538688	0.368034	0.534759	0.549039
gw1.41.60.1	8406								Cytochrome b5	Energy production and conversion		1.53626	0.203735	1.64609	0.63857	1.12635	0.683491	1.3369	0.998253
gw1.5.545.1	8409								FOG: Leucine rich repeat	General function prediction only		0	0.135823	0	0	0.0489716	0.105152	0	0.0249563
gw1.2.577.1	8417								Thioredoxin	Posttranslational modification, protein turnover, chaperones	electron transporter activity | electron transport	8.64594	6.28183	34.1564	2.63942	4.06464	3.57518	3.31551	4.81657
gw1.11.266.1	8418								Thioredoxin	Posttranslational modification, protein turnover, chaperones	electron transporter activity | electron transport	2.46517	9.13413	6.58436	13.3674	17.5318	14.0904	18.2353	34.6643
gw1.21.114.1	8422	K08066							CCAAT-binding factor, subunit C (HAP5)	Transcription	DNA binding	1.75063	0.611205	11.1111	4.64027	5.09305	5.46793	5.66845	6.16421
gw1.54.44.1	8431	K11088	SNRPD3, SMD3; small nuclear ribonucleoprotein D3	M00351	Spliceosome, U1-snRNP [PATH:map03040] [BR:ko03041]	Spliceosome	Genetic information processing	Structural complex	Small nuclear ribonucleoprotein Sm D3	RNA processing and modification	nucleus | small nucleolar ribonucleoprotein complex | mRNA processing | ribonucleoprotein complex	2.60807	7.80985	43.2099	12.516	14.5446	12.9863	13.6364	13.5762
gw1.2.579.1	8439								Ca2+/calmodulin-dependent protein kinase, EF-Hand protein superfamily	Signal transduction mechanisms	protein kinase activity | ATP binding | protein amino acid phosphorylation	0.107181	0.237691	0	0.0851426	0.0489716	0.0525762	0.106952	0.0249563
gw1.7.352.1	8440											0.714541	2.27504	0.411523	14.0911	20.8619	20.0315	21.123	16.1717
gw1.1.558.1	8443								Dehydrogenase kinase	Signal transduction mechanisms		0.214362	0.169779	0	2.12857	1.86092	1.1041	2.35294	1.57225
gw1.6.499.1	8446								Uncharacterized conserved protein	Function unknown		15.6842	0.814941	51.8519	3.78885	3.86876	4.46898	4.59893	10.6064
gw1.5.546.1	8451								Predicted RNA-binding protein	General function prediction only		7.71704	1.4601	14.8148	4.85313	5.38688	4.73186	5.13369	7.03768
gw1.6.500.1	8452								Extracellular protein SEL-1 and related proteins	Signal transduction mechanisms		0	0.0339559	0.411523	0	0.0489716	0	0	0
gw1.15.157.1	8454								Mitochondrial sulfhydryl oxidase involved in the biogenesis of cytosolic Fe/S proteins	Posttranslational modification, protein turnover, chaperones		0	0	0	0	0	0	0	0
gw1.56.21.1	8456								Mitochondrial sulfhydryl oxidase involved in the biogenesis of cytosolic Fe/S proteins	Posttranslational modification, protein turnover, chaperones		0	0	0	0	0	0	0	0
gw1.16.160.1	8465								Beta tubulin	Cytoskeleton	structural molecule activity | microtubule | microtubule-based movement	0	0	0	0	0	0	0	0
gw1.3.486.1	8466								Ferredoxin	Energy production and conversion	electron transporter activity | iron ion binding | electron transport	2.60807	12.8014	14.4033	6.89655	10.2351	7.72871	8.55615	8.31046
gw1.7.354.1	8471	K11251							Histone 2A	Chromatin structure and dynamics	nucleosome | DNA binding | nucleus | nucleosome assembly | chromosome organization and biogenesis (sensu Eukaryota)	0	0	0	0	0	0	0	0
gw1.13.217.1	8474								Extracellular protein SEL-1 and related proteins	Signal transduction mechanisms		0	0.0339559	0	0	0	0.0525762	0	0
gw1.22.105.1	8479											113.076	7.8438	457.613	13.2397	18.1195	14.4059	21.016	37.7839
gw1.131.1.1	8482								Animal-type fatty acid synthase and related proteins	Lipid transport and metabolism		0	0	0	0	0	0	0	0
gw1.22.106.1	8485	K17790							Mitochondrial import inner membrane translocase, subunit TIM22	Intracellular trafficking, secretion, and vesicular transport	mitochondrial inner membrane | protein transporter activity | protein transport	11.4684	2.9202	46.5021	4.42742	5.09305	5.41535	5.5615	12.8525
gw1.2.582.1	8492	K00953	FLAD1; FAD synthetase [EC:2.7.7.2]	M00125	Riboflavin biosynthesis, GTP => riboflavin/FMN/FAD [PATH:map00740]	Cofactor and vitamin biosynthesis	Nucleotide and amino acid metabolism	Pathway module	3'-phosphoadenosine 5'-phosphosulfate sulfotransferase (PAPS reductase)/FAD synthetase and related enzymes	Amino acid transport and metabolism		8.43158	8.76061	46.9136	5.95998	8.12929	6.99264	8.6631	8.06089
gw1.5.548.1	8504								Sulfatase	General function prediction only	metabolism | sulfuric ester hydrolase activity	0.035727	0.780985	0	0	0	0	0	0
gw1.4.476.1	8505											26.1165	13.2767	11.9342	39.5913	45.2498	45.3207	51.2834	145.695
gw1.6.503.1	8511	K09585							Uncharacterized conserved protein, contains thioredoxin domain	General function prediction only	electron transporter activity | electron transport	0	0	0	0	0	0	0	0
gw1.35.58.1	8512								Sulfatase	General function prediction only	metabolism | sulfuric ester hydrolase activity	0	0.0339559	0.411523	0.0425713	0	0	0.0534759	0
gw1.6.504.1	8515								Sulfatase	General function prediction only		0	0.169779	0	0.0425713	0.0489716	0	0	0
gw1.3.487.1	8517								Sulfatase	General function prediction only		0	0	0	0	0	0	0	0
gw1.383.1.1	8521	K08683							Short-chain alcohol dehydrogenase/3-hydroxyacyl-CoA dehydrogenase	Secondary metabolites biosynthesis, transport and catabolism		0.321543	4.68591	1.64609	4.34227	5.63173	4.4164	6.47059	4.3424
gw1.14.173.1	8535								Ubiquinol cytochrome c reductase, subunit RIP1	Energy production and conversion	electron transport | ubiquinol-cytochrome-c reductase activity | membrane | ubiquinol-cytochrome-c reductase complex | oxidoreductase activity	5.75205	0.509338	35.3909	0.595998	0.881489	0.473186	0.695187	1.17295
gw1.54.49.1	8542								Ca2+/calmodulin-dependent protein kinase, EF-Hand protein superfamily	Signal transduction mechanisms	protein kinase activity | ATP binding | protein amino acid phosphorylation | protein serine/threonine kinase activity	0	0	0	0	0	0	0	0.149738
gw1.44.52.1	8543								Polynucleotide kinase 3' phosphatase	Replication, recombination and repair		1.00036	1.66384	2.05761	1.44742	1.61606	1.36698	1.06952	0.573996
gw1.31.72.1	8563	K00726							N-acetylglucosaminyltransferase I	Carbohydrate transport and metabolism		2.2508	0.373514	6.58436	1.83057	1.71401	1.15668	1.92513	2.39581
gw1.28.87.1	8564	K00726							N-acetylglucosaminyltransferase I	Carbohydrate transport and metabolism		1.28617	3.70119	2.88066	1.70285	2.25269	1.84017	2.24599	4.81657
gw1.2.586.1	8566								Putative Mg2+ and Co2+ transporter CorD	Inorganic ion transport and metabolism		0.285816	0.57725	1.64609	0.936569	1.27326	0.84122	0.909091	1.92164
gw1.1.568.1	8569								K+-channel ERG and related proteins, contain PAS/PAC sensor domain	Signal transduction mechanisms	potassium channel activity | potassium ion transport | membrane	0.0714541	0.271647	0	0	0	0	0.0534759	0.0249563
gw1.63.21.1	8575								Cysteine proteinase Cathepsin F	Posttranslational modification, protein turnover, chaperones		0.035727	0	0	0	0	0.157729	0.106952	1.07312
gw1.7.356.1	8589											1.57199	0.57725	2.88066	1.49	2.15475	2.10305	2.19251	3.1445
gw1.28.88.1	8590								Predicted peptidyl-tRNA hydrolase	Translation, ribosomal structure and biogenesis		2.39371	0.0339559	3.7037	0.212857	0.391773	0.368034	0.481283	0.324432
gw1.16.163.1	8594	K11253							Histones H3 and H4	Chromatin structure and dynamics	nucleosome | DNA binding | nucleus | nucleosome assembly | chromosome organization and biogenesis (sensu Eukaryota)	11.1468	5.73854	40.7407	10.3448	15.4261	13.775	19.3583	19.8403
gw1.7.357.1	8597								FOG: Leucine rich repeat	General function prediction only		0	0.475382	0	0	0	0	0	0
gw1.1.569.1	8607	K14961							WD40 repeat protein	General function prediction only		0.464452	0.0679117	0	0.681141	0.734574	0.473186	0.748663	1.1979
gw1.5.553.1	8613	K02891	RP-L22e, RPL22; large subunit ribosomal protein L22e	M00177	Ribosome, eukaryotes [PATH:map03010] [BR:ko03011]	Ribosome	Genetic information processing	Structural complex	60S ribosomal protein L22	Translation, ribosomal structure and biogenesis	structural constituent of ribosome | intracellular | ribosome | protein biosynthesis	30.1179	196.91	298.354	215.964	211.655	223.449	196.15	270.277
gw1.8.288.1	8640								FKBP-type peptidyl-prolyl cis-trans isomerase	Posttranslational modification, protein turnover, chaperones	protein folding	25.6877	9.57555	78.1893	65.4747	89.8139	68.7697	81.6043	116.945
gw1.7.359.1	8643								Histone acetyltransferase SAGA/ADA, catalytic subunit PCAF/GCN5 and related proteins	Transcription		2.03644	14.7368	8.64198	7.15198	8.57003	9.25342	9.89305	14.7242
gw1.5.556.1	8667								Rhodanese-related sulfurtransferase	Inorganic ion transport and metabolism		0.893176	0.135823	0.411523	1.36228	1.51812	0.998948	1.5508	1.47242
gw1.4.488.1	8670								Serine/threonine protein kinase	Signal transduction mechanisms	protein kinase activity | ATP binding | protein amino acid phosphorylation | protein serine/threonine kinase activity	1.89353	0.713073	1.64609	0.851426	0.685602	0.736067	1.49733	0.47417
gw1.6.515.1	8683	K02887	RP-L20, MRPL20, rplT; large subunit ribosomal protein L20	M00178	Ribosome, bacteria [PATH:map03010] [BR:ko03011]	Ribosome	Genetic information processing	Structural complex	Mitochondrial/chloroplast ribosomal protein L20	Translation, ribosomal structure and biogenesis	RNA binding | structural constituent of ribosome | intracellular | ribosome | protein biosynthesis	6.89532	2.03735	20.1646	7.91826	8.86386	7.3081	8.12834	13.8258
gw1.2.594.1	8684								Cullins	Cell cycle control, cell division, chromosome partitioning	cell cycle	0.250089	0.441426	2.46914	1.06428	0.832517	0.84122	1.17647	0.923384
gw1.19.97.1	8686								Transcription factor, Myb superfamily	Transcription	DNA binding | nucleus	2.53662	9.77929	34.5679	6.76884	8.81489	5.94111	6.73797	12.7028
gw1.6.516.1	8694	K01669							Deoxyribodipyrimidine photolyase/cryptochrome	Replication, recombination and repair	catalytic activity | metabolism | deoxyribodipyrimidine photo-lyase activity | DNA repair	12.5402	0.780985	35.3909	0.425713	0.29383	0.210305	0.26738	1.57225
gw1.8.291.1	8699								CCAAT-binding factor, subunit A (HAP3)	Transcription	ATP synthesis coupled proton transport | membrane | proton-transporting two-sector ATPase complex | hydrogen-transporting ATP synthase activity, rotational mechanism | hydrogen-transporting ATPase activity, rotational mechanism | DNA binding | nucleus | regulation of transcription, DNA-dependent	0.893176	1.1545	2.88066	5.36398	5.77865	6.36172	6.52406	7.73646
gw1.6.519.1	8710								Serine/threonine protein kinase	Signal transduction mechanisms	protein kinase activity | ATP binding | protein amino acid phosphorylation | protein serine/threonine kinase activity	0.035727	0.135823	0	0.0851426	0.0489716	0	0	1.52234
gw1.26.96.1	8726								Predicted GTPase-activating protein	Signal transduction mechanisms	regulation of GTPase activity	0.0714541	2.20713	0.823045	1.70285	2.00784	2.73396	4.11765	1.09808
gw1.1007.1.1	8728	K14864							SAM-dependent methyltransferase/cell division protein FtsJ	Cell cycle control, cell division, chromosome partitioning		0	0	0	0	0	0	0	0
gw1.4.491.1	8750								Intracellular membrane-bound Ca2+-independent phospholipase A2	Lipid transport and metabolism		1.42908	0.305603	1.23457	2.72456	2.69344	1.73502	4.27807	2.72024
gw1.8.295.1	8762	K01724							Pterin carbinolamine dehydratase PCBD/dimerization cofactor of HNF1	Transcription		1.03608	0.713073	2.05761	3.02256	3.57493	3.25973	4.2246	6.03943
gw1.6.521.1	8764								FOG: Leucine rich repeat	General function prediction only		0.035727	0.203735	0.411523	0.212857	0.195886	0.0525762	0	0
gw1.40.67.1	8778								Hydroxymethylglutaryl-CoA synthase	Lipid transport and metabolism		0	0	0	0	0	0	0	0
gw1.37.49.1	8779								Hydroxymethylglutaryl-CoA synthase	Lipid transport and metabolism		0	0	0	0	0	0	0	0
gw1.52.23.1	8786								Hydroxymethylglutaryl-CoA synthase	Lipid transport and metabolism		0	0	0	0	0	0	0	0
gw1.37.50.1	8787								Hydroxymethylglutaryl-CoA synthase	Lipid transport and metabolism		0	0	0	0	0	0	0	0
gw1.37.51.1	8788								Hydroxymethylglutaryl-CoA synthase	Lipid transport and metabolism		0	0	0	0	0	0	0	0
gw1.6.522.1	8791								ATP-dependent RNA helicase	RNA processing and modification	ATP binding | ATP-dependent helicase activity	0.500179	4.9236	2.46914	7.49255	7.10088	6.67718	6.8984	3.51884
gw1.59.14.1	8796								Hydroxymethylglutaryl-CoA synthase	Lipid transport and metabolism		0	0	0	0	0	0	0	0
gw1.13.229.1	8808								Thioredoxin	Posttranslational modification, protein turnover, chaperones	electron transporter activity | electron transport	0.285816	0	0.823045	1.61771	3.03624	1.41956	2.8877	3.19441
gw1.5.559.1	8822								Mitogen-activated protein kinase kinase (MAP2K)	Signal transduction mechanisms	protein kinase activity | ATP binding | protein amino acid phosphorylation	0	0	0	0	0	0	0	0
gw1.35.62.1	8831											0.893176	4.00679	5.34979	3.74628	2.15475	2.31335	3.90374	2.12129
gw1.6.526.1	8836								Molecular chaperone (DnaJ superfamily)	Posttranslational modification, protein turnover, chaperones	protein folding | heat shock protein binding | unfolded protein binding	8.75313	41.7317	38.2716	45.3384	42.1156	46.6877	41.9786	32.7677
gw1.2.605.1	8852	K12837							Splicing factor U2AF, large subunit (RRM superfamily)	RNA processing and modification		1.53626	1.73175	5.76132	3.10771	3.91773	3.04942	3.68984	3.79336
gw1.12.253.1	8862	K09539							Molecular chaperone (DnaJ superfamily)	Posttranslational modification, protein turnover, chaperones	protein folding | heat shock protein binding | unfolded protein binding | molecular function unknown	7.03823	56.7402	56.7901	8.34398	10.382	8.83281	10	10.5316
gw1.21.130.1	8868								Zn2+-binding protein Melusin/RAR1, contains CHORD domain	General function prediction only		8.25295	19.5586	48.5597	10.3023	8.03134	9.62145	11.5508	14.4996
gw1.1.571.1	8871								Predicted haloacid-halidohydrolase and related hydrolases	General function prediction only		0	0	0	0	0	0	0	0
gw1.6.528.1	8873								FKBP-type peptidyl-prolyl cis-trans isomerase	Posttranslational modification, protein turnover, chaperones	protein folding	0.142908	0.271647	0.411523	0.170285	0.146915	0.157729	0.213904	2.24607
gw1.25.111.1	8874								K+-channel ERG and related proteins, contain PAS/PAC sensor domain	Signal transduction mechanisms		23.7942	0.339559	46.9136	0	0.146915	0	0.0534759	0.224607
gw1.2.606.1	8879								K+-channel ERG and related proteins, contain PAS/PAC sensor domain	Signal transduction mechanisms		0.464452	1.56197	9.87654	12.3031	13.6631	14.0904	14.385	24.2825
gw1.8.305.1	8889								SCF ubiquitin ligase, Rbx1 component	Posttranslational modification, protein turnover, chaperones	ubiquitin ligase complex | ubiquitin-protein ligase activity | zinc ion binding | protein ubiquitination	0.60736	1.4601	3.7037	4.21456	5.92556	6.36172	6.31016	12.1288
gw1.280.4.1	8890								Phosphatidylinositol 3-phosphate 3-phosphatase myotubularin MTM1	Intracellular trafficking, secretion, and vesicular transport		0.107181	0.0679117	0	0.297999	0.391773	0.368034	0.802139	0
gw1.269.4.1	8893								Hydroxymethylglutaryl-CoA synthase	Lipid transport and metabolism		0	0	0	0	0	0	0	0
gw1.8.306.1	8899								Aspartyl beta-hydroxylase	Posttranslational modification, protein turnover, chaperones	peptide-aspartate beta-dioxygenase activity | peptidyl-amino acid modification | integral to endoplasmic reticulum membrane	0.571633	0.98472	4.93827	1.36228	1.76298	1.52471	1.5508	0.698777
gw1.24.111.1	8900								K+-channel ERG and related proteins, contain PAS/PAC sensor domain	Signal transduction mechanisms	signal transducer activity | signal transduction	39.0139	3.90492	32.5103	44.9979	49.5103	53.8906	49.6791	34.1902
gw1.15.164.1	8905								K+-channel ERG and related proteins, contain PAS/PAC sensor domain	Signal transduction mechanisms	potassium channel activity | potassium ion transport | membrane	0.035727	0.237691	0	0	0	0	0	0
gw1.25.115.1	8918								FKBP-type peptidyl-prolyl cis-trans isomerase	Posttranslational modification, protein turnover, chaperones	protein folding	5.89496	0.135823	19.7531	9.62112	11.3124	9.30599	10.1604	6.46369
gw1.6.532.1	8924								FKBP-type peptidyl-prolyl cis-trans isomerase	Posttranslational modification, protein turnover, chaperones	protein folding	0.321543	1.39219	1.64609	2.34142	2.15475	2.83912	3.31551	3.71849
gw1.9.262.1	8927								Beta-fructofuranosidase (invertase)	Carbohydrate transport and metabolism		0	0.101868	0	0.0425713	0.0489716	0	0	0
gw1.346.2.1	8931								Protease, Ulp1 family	Posttranslational modification, protein turnover, chaperones	proteolysis and peptidolysis | cysteine-type peptidase activity	0.0714541	0	0	0	0	0	0	0.0499127
gw1.39.76.1	8948								Thioredoxin	Posttranslational modification, protein turnover, chaperones	electron transporter activity | electron transport	8.50304	12.6655	13.1687	27.0328	30.1665	22.082	23.6364	20.3644
gw1.898.1.1	8949								Glutamate/leucine/phenylalanine/valine dehydrogenases	Amino acid transport and metabolism	amino acid metabolism | oxidoreductase activity	0.321543	0.0679117	0	1.14943	0.783546	1.47213	0.962567	0.47417
gw1.8.307.1	8953								Mannosyl-oligosaccharide alpha-1,2-mannosidase and related glycosyl hydrolases	Carbohydrate transport and metabolism		0.35727	0.0339559	0.823045	1.27714	1.17532	0.946372	1.06952	1.67207
gw1.12.255.1	8954								FKBP-type peptidyl-prolyl cis-trans isomerase	Posttranslational modification, protein turnover, chaperones	protein folding	0	0.0339559	0	0	0	0	0	0.124782
gw1.5.569.1	8963								Molecular chaperone (DnaJ superfamily)	Posttranslational modification, protein turnover, chaperones	protein folding | heat shock protein binding | unfolded protein binding	15.8271	5.73854	34.5679	14.1762	17.4829	13.0915	16.0963	10.5066
gw1.5.570.1	8973								Molecular chaperone (DnaJ superfamily)	Posttranslational modification, protein turnover, chaperones	protein folding | heat shock protein binding | unfolded protein binding	0.35727	0.339559	0.823045	9.87654	10.284	11.3039	15.1337	8.65985
gw1.4.500.1	8975								FKBP-type peptidyl-prolyl cis-trans isomerase	Posttranslational modification, protein turnover, chaperones	protein folding	9.93212	5.80645	23.0453	3.74628	3.72184	3.04942	3.47594	0.973297
gw1.18.106.1	8977								Molecular chaperone (DnaJ superfamily)	Posttranslational modification, protein turnover, chaperones	protein folding | heat shock protein binding | unfolded protein binding	0.321543	0.203735	1.23457	0.468284	0.489716	0.788644	0.427807	0.0499127
gw1.1135.1.1	8983	K14778							ATP-dependent RNA helicase	RNA processing and modification	nucleic acid binding | ATP binding | ATP-dependent helicase activity | helicase activity	0	0	0	0	0	0	0	0
gw1.19.102.1	8988								Monodehydroascorbate/ferredoxin reductase	General function prediction only	electron transport | oxidoreductase activity	0	0	0	0	0	0	0	0
gw1.8.311.1	8994								FOG: RRM domain	General function prediction only	nucleic acid binding	0.893176	3.12394	5.76132	1.53257	1.46915	1.52471	1.49733	1.04817
gw1.8.312.1	9000	K13195							FOG: RRM domain	General function prediction only	nucleic acid binding	0.35727	0.475382	1.23457	1.36228	1.07738	1.47213	2.35294	3.39406
gw1.5.573.1	9008	K03671							Thioredoxin	Posttranslational modification, protein turnover, chaperones	electron transporter activity | electron transport	10.6467	1.56197	18.93	49.553	59.2067	55.6782	70.3209	158.323
gw1.35.66.1	9009								K+-channel ERG and related proteins, contain PAS/PAC sensor domain	Signal transduction mechanisms	signal transducer activity | signal transduction | two-component sensor molecule activity | two-component signal transduction system (phosphorelay)	0.464452	0.101868	0.823045	18.1779	24.3879	19.6635	27.861	21.0881
gw1.14.180.1	9018	K12885							FOG: RRM domain	General function prediction only	nucleic acid binding	20.0786	20.4754	14.4033	16.4325	16.9931	18.8223	21.123	38.283
gw1.19.104.1	9027								Rhomboid family proteins	Signal transduction mechanisms	glucose transporter activity | transport | membrane	0.643087	0.135823	5.34979	1.49	0.783546	0.998948	1.17647	0.598952
gw1.225.3.1	9030	K02564							Glucosamine-6-phosphate isomerase	Carbohydrate transport and metabolism	carbohydrate metabolism	0.035727	0.0339559	0	0	0.0489716	0	0	0
gw1.1.573.1	9050								Molecular chaperone (DnaJ superfamily)	Posttranslational modification, protein turnover, chaperones	protein folding | heat shock protein binding | unfolded protein binding	0	0.0339559	0	0.0425713	0.146915	0.105152	0.0534759	0
gw1.21.143.1	9057								Molecular chaperone (DnaJ superfamily)	Posttranslational modification, protein turnover, chaperones	protein folding | heat shock protein binding | unfolded protein binding	0.035727	0.0339559	0	0.170285	0.342801	0	0.106952	0.848515
gw1.2.622.1	9084								Molecular chaperone (DnaJ superfamily)	Posttranslational modification, protein turnover, chaperones	protein folding | heat shock protein binding | unfolded protein binding	0.428725	0.543294	2.46914	0.63857	1.51812	1.31441	1.01604	0.898428
gw1.1.578.1	9090	K13337							40 kDa farnesylated protein associated with peroxisomes	Intracellular trafficking, secretion, and vesicular transport		0.107181	0.135823	0	0	0.244858	0	0.106952	0
gw1.1.582.1	9099								Molecular chaperone (DnaJ superfamily)	Posttranslational modification, protein turnover, chaperones	protein folding | heat shock protein binding | unfolded protein binding	33.6549	66.7572	46.0905	27.7565	28.2076	26.4458	22.7807	28.6748
gw1.4.514.1	9132								Microtubule-associated protein CRIPT	Cytoskeleton		1.82208	0.509338	3.29218	4.5977	3.9667	3.3123	4.33155	2.79511
gw1.358.3.1	9133								Prolylcarboxypeptidase (angiotensinase C)	Posttranslational modification, protein turnover, chaperones	catalytic activity | prolyl oligopeptidase activity | proteolysis and peptidolysis	0.0714541	0	0	0.255428	0.342801	0.525762	0.26738	0.0249563
gw1.24.112.1	9147								ATP-dependent Clp protease, proteolytic subunit	Posttranslational modification, protein turnover, chaperones	proteolysis and peptidolysis | endopeptidase Clp activity	11.8614	10.3226	21.3992	19.7105	19.9804	16.5089	18.0214	53.706
gw1.55.26.1	9152								Annexin	Intracellular trafficking, secretion, and vesicular transport		0.285816	0.0679117	0	0.510856	0.29383	0	0.427807	0.374345
gw1.5.581.1	9162	K10695							Predicted E3 ubiquitin ligase	Posttranslational modification, protein turnover, chaperones	ubiquitin ligase complex | ubiquitin-protein ligase activity | zinc ion binding | protein ubiquitination	2.28653	5.46689	13.1687	10.8131	14.1528	12.3028	16.8449	14.6244
gw1.3.504.1	9175	K09422							Transcription factor, Myb superfamily	Transcription	DNA binding | nucleus	3.4298	6.31579	2.88066	5.7897	5.72968	5.04732	6.14973	3.59371
gw1.15.167.1	9176	K08232							Monodehydroascorbate/ferredoxin reductase	General function prediction only		0.107181	0.0679117	0	0	0	0	0.0534759	0
gw1.4.516.1	9177								Calmodulin and related proteins (EF-Hand superfamily)	Signal transduction mechanisms	calcium ion binding	0.035727	0.169779	0	0.170285	0.0979432	0.105152	0.106952	0.324432
gw1.1.585.1	9186								Cytochrome b5	Energy production and conversion		1.03608	0.169779	6.99588	0.0851426	0.489716	0.42061	0.855615	0.823559
gw1.7.366.1	9191								Zuotin and related molecular chaperones (DnaJ superfamily), contains DNA-binding domains	Posttranslational modification, protein turnover, chaperones	DNA binding | nucleus	0	0.0339559	0	0	0	0	0	0
gw1.12.263.1	9194								Ca2+-binding protein (centrin/caltractin), EF-Hand superfamily protein	Cell cycle control, cell division, chromosome partitioning	calcium ion binding	0.142908	0.0339559	0	0.0425713	0	0.0525762	0.213904	0
gw1.29.81.1	9197								Ca2+-binding protein (centrin/caltractin), EF-Hand superfamily protein	Cell cycle control, cell division, chromosome partitioning	calcium ion binding	0.035727	0.475382	0	0	0	0	0	0.0249563
gw1.1103.2.1	9201								Trehalose-6-phosphate synthase component TPS1 and related subunits	Carbohydrate transport and metabolism	trehalose-phosphatase activity | trehalose biosynthesis	0	0.0339559	0	0	0	0.0525762	0.0534759	0.0998253
gw1.4.517.1	9205								Molecular chaperone (DnaJ superfamily)	Posttranslational modification, protein turnover, chaperones	protein folding | heat shock protein binding | unfolded protein binding	7.0025	5.70458	41.1523	31.1196	42.9971	33.123	36.2567	87.422
gw1.52.26.1	9206								Molecular chaperone (DnaJ superfamily)	Posttranslational modification, protein turnover, chaperones	protein folding | heat shock protein binding | unfolded protein binding	0	0	0	0	0	0	0	0
gw1.10.272.1	9209								Ca2+-binding protein (centrin/caltractin), EF-Hand superfamily protein	Cell cycle control, cell division, chromosome partitioning	calcium ion binding	0	0	0	0	0	0	0	0.0249563
gw1.2.628.1	9211								Ca2+-binding protein (centrin/caltractin), EF-Hand superfamily protein	Cell cycle control, cell division, chromosome partitioning	calcium ion binding	0	0.40747	0	0.0425713	0.0979432	0	0.213904	0.27452
gw1.3.507.1	9213								Calmodulin and related proteins (EF-Hand superfamily)	Signal transduction mechanisms	calcium ion binding	0.0714541	0.40747	0	0.0851426	0.0979432	0.0525762	0.213904	0.74869
gw1.9.268.1	9215								Calmodulin and related proteins (EF-Hand superfamily)	Signal transduction mechanisms	calcium ion binding	0	0.135823	0	0	0	0	0	0.074869
gw1.116.4.1	9217								Ca2+-binding protein (centrin/caltractin), EF-Hand superfamily protein	Cell cycle control, cell division, chromosome partitioning	calcium ion binding	0	0	0	0	0	0	0	0
gw1.17.169.1	9218								Ca2+-binding protein (centrin/caltractin), EF-Hand superfamily protein	Cell cycle control, cell division, chromosome partitioning	calcium ion binding	0	0	0	0	0	0	0	0
gw1.1.588.1	9220	K08336							Protein conjugation factor involved in autophagy	Posttranslational modification, protein turnover, chaperones	autophagic vacuole formation | cytoplasm	1.7149	0.135823	13.9918	1.27714	1.07738	1.52471	1.22995	1.17295
gw1.118.4.1	9229								Protein disulfide isomerase (prolyl 4-hydroxylase beta subunit)	Posttranslational modification, protein turnover, chaperones	electron transporter activity | electron transport	0.500179	0.101868	4.52675	0.212857	0.244858	0.315457	0.427807	0.074869
gw1.3.509.1	9232								Helicase-like transcription factor HLTF/DNA helicase RAD5, DEAD-box superfamily	Transcription		24.7588	9.8472	30.8642	3.10771	3.77081	3.73291	3.31551	4.84153
gw1.33.82.1	9238								Cyclin	General function prediction only		0	0.0339559	0	0	0	0	0.106952	0.0249563
gw1.248.2.1	9243								FOG: Ankyrin repeat	General function prediction only		0.178635	0.0679117	0	0.893997	0.979432	0.788644	0.534759	0.299476
gw1.17.171.1	9244								Heat shock transcription factor	Transcription	transcription factor activity | nucleus | regulation of transcription, DNA-dependent | DNA binding	0	0.135823	0	0	0	0	0.0534759	2.86998
gw1.338.1.1	9247								Predicted alpha/beta hydrolase	General function prediction only		1.07181	0.0679117	5.76132	1.10685	1.46915	1.36698	1.22995	0.723733
gw1.2.629.1	9248								Molecular chaperone (DnaJ superfamily)	Posttranslational modification, protein turnover, chaperones	protein folding | heat shock protein binding | unfolded protein binding	0.428725	1.83362	2.46914	0.766284	1.32223	1.26183	1.39037	0.673821
gw1.12.265.1	9249								HMG box-containing protein	General function prediction only	chromatin | DNA binding | nucleus | regulation of transcription, DNA-dependent	2.78671	27.5382	30.8642	10.8983	15.2791	12.1977	16.6845	26.4537
gw1.7.374.1	9250								Heat shock transcription factor	Transcription	transcription factor activity | nucleus | regulation of transcription, DNA-dependent | DNA binding	0	0	0	0	0	0.105152	0	2.64537
gw1.2.630.1	9255	K03963	NDUFB7; NADH dehydrogenase (ubiquinone) 1 beta subcomplex subunit 7	M00147	NADH dehydrogenase (ubiquinone) 1 beta subcomplex [PATH:map00190]	ATP synthesis	Energy metabolism	Structural complex	NADH:ubiquinone oxidoreductase, NDUFB7/B18 subunit	Energy production and conversion		10.2179	10.764	46.9136	16.5602	17.4829	17.9811	18.5561	42.5256
gw1.13.236.1	9262								Transcription factor, Myb superfamily	Transcription	DNA binding | nucleus	3.00107	7.43633	7.40741	9.62112	9.50049	8.83281	10.8556	14.6494
gw1.11.300.1	9264											0.321543	0.950764	0.411523	0.0851426	0.0979432	0.157729	0.106952	0.0499127
gw1.19.109.1	9277								Predicted E3 ubiquitin ligase	Posttranslational modification, protein turnover, chaperones	DNA repair | DNA recombination | ubiquitin ligase complex | ubiquitin-protein ligase activity | zinc ion binding | protein ubiquitination	0.250089	0.135823	0	0.212857	0.146915	0.0525762	0.160428	0.199651
gw1.2.632.1	9279											0	0	0	0	0.0979432	0	0	0
gw1.55.28.1	9302											1.75063	0.780985	1.23457	0.63857	0.440744	0.998948	2.08556	2.67033
gw1.8.319.1	9306	K08998										0.928903	0.135823	4.11523	2.00085	2.49755	2.52366	2.08556	2.04642
gw1.22.111.1	9312								Histone deacetylase complex, SIN3 component	Chromatin structure and dynamics	nucleus | regulation of transcription, DNA-dependent	32.5831	7.36842	3.29218	59.3018	72.6249	76.6562	68.3422	27.6017
gw1.79.4.1	9313								Inositol 1,4,5-trisphosphate receptor	Signal transduction mechanisms	cation channel activity | cation transport | membrane	0.321543	0.169779	0.411523	0.255428	0.391773	0.525762	0.320856	5.16596
gw1.10.275.1	9314	K03248							Translation initiation factor 3, subunit g (eIF-3g)	Translation, ribosomal structure and biogenesis	nucleic acid binding	0	0	0	0	0	0	0	0
gw1.18.112.1	9324								Histone deacetylase complex, SIN3 component	Chromatin structure and dynamics	nucleus | regulation of transcription, DNA-dependent	4.32297	0.509338	2.88066	11.4517	13.3692	14.8265	17.5401	11.5548
gw1.26.100.1	9330	K12624	LSM5; U6 snRNA-associated Sm-like protein LSm5	M00354	Spliceosome, U4/U6.U5 tri-snRNP [PATH:map03040] [BR:ko03041]	Spliceosome	Genetic information processing	Structural complex	U6 snRNA-associated Sm-like protein	RNA processing and modification	nucleus | small nucleolar ribonucleoprotein complex | mRNA processing | ribonucleoprotein complex	0.035727	0.0339559	0	0	0.29383	0.105152	0.160428	0.898428
gw1.7.378.1	9336								Mitochondrial/choloroplast ribosomal protein S15	Translation, ribosomal structure and biogenesis	structural constituent of ribosome | intracellular | ribosome | protein biosynthesis	2.85816	2.64856	5.76132	10.3448	10.6268	12.1977	12.5134	7.53681
gw1.7.379.1	9337	K17457							Myosin phosphatase, regulatory subunit	Signal transduction mechanisms		0	0.169779	0	0	0	0	0	0
gw1.9.269.1	9344								Molecular chaperone (DnaJ superfamily)	Posttranslational modification, protein turnover, chaperones	protein folding | heat shock protein binding | unfolded protein binding	2.39371	24.5501	18.5185	5.23627	7.68854	4.4164	6.36364	29.2738
gw1.1.599.1	9346								Sulfate/bicarbonate/oxalate exchanger SAT-1 and related transporters (SLC26 family)	Inorganic ion transport and metabolism		0	0	0	0	0	0	0.0534759	0.0249563
gw1.1.600.1	9350											2.96534	0.611205	4.93827	10.4725	12.5367	10.3049	14.0107	15.7225
gw1.92.4.1	9351								Sulfatase	General function prediction only		0	0	0	0	0	0.0525762	0	0
gw1.1.601.1	9354								FOG: RRM domain	General function prediction only	nucleic acid binding	7.07395	38.9813	50.2058	31.0771	31.2439	26.919	32.6738	39.5059
gw1.2.635.1	9358								Ca2+/calmodulin-dependent protein kinase, EF-Hand protein superfamily	Signal transduction mechanisms	calcium ion binding	0.60736	0.882852	0	1.36228	1.61606	1.26183	1.60428	39.7305
gw1.1112.1.1	9360								FOG: TPR repeat	General function prediction only	nucleic acid binding	0.714541	0.237691	0	0.255428	0.0979432	0.210305	0.160428	0
gw1.1.605.1	9372								Transcriptional repressor EZH1	Transcription		4.10861	23.3956	10.6996	19.3699	20.0784	20.4522	20.0535	25.6551
gw1.8.320.1	9374	K03358	APC11; anaphase-promoting complex subunit 11	M00389	APC/C complex [PATH:map04120 map04110 map04114 map04914 map04111 map04113] [BR:ko04121 ko03036]	Ubiquitin system	Genetic information processing	Structural complex	Anaphase-promoting complex (APC), subunit 11	Cell cycle control, cell division, chromosome partitioning	ubiquitin ligase complex | ubiquitin-protein ligase activity | zinc ion binding | protein ubiquitination	0.821722	1.73175	4.93827	3.02256	3.18315	3.102	3.79679	4.39231
gw1.2.636.1	9375	K13195							FOG: RRM domain	General function prediction only	nucleic acid binding	0.643087	2.75042	2.46914	17.0285	18.0705	10.9884	15.4011	26.2041
gw1.742.1.1	9387	K11754	folC; dihydrofolate synthase / folylpolyglutamate synthase [EC:6.3.2.12 6.3.2.17]	M00126	Tetrahydrofolate biosynthesis, GTP => THF [PATH:map00790 map00670]	Cofactor and vitamin biosynthesis	Nucleotide and amino acid metabolism	Pathway module	Folylpolyglutamate synthase	Coenzyme transport and metabolism		2.07217	1.25637	2.88066	1.74542	1.86092	1.26183	2.08556	3.5438
gw1.3.515.1	9397								Nerve growth factor receptor TRKA and related tyrosine kinases	Signal transduction mechanisms		0	0	0	0	0	0	0	0
gw1.9.270.1	9401								Uncharacterized conserved protein	Function unknown		15.8985	3.53141	32.0988	1.23457	0.881489	1.31441	0.855615	3.01972
gw1.1.606.1	9402								Phospholipid scramblase	Cell wall/membrane/envelope biogenesis		0.321543	1.56197	0	1.91571	2.74241	1.68244	2.94118	4.94135
gw1.3.516.1	9403	K02899	RP-L27, MRPL27, rpmA; large subunit ribosomal protein L27	M00178	Ribosome, bacteria [PATH:map03010] [BR:ko03011]	Ribosome	Genetic information processing	Structural complex	Mitochondrial ribosomal protein MRP7 (L2)	Translation, ribosomal structure and biogenesis	structural constituent of ribosome | intracellular | ribosome | protein biosynthesis	3.71561	2.54669	26.3374	4.55513	5.23996	3.52261	5.40107	9.28375
gw1.2.639.1	9404								FOG: RRM domain	General function prediction only	nucleic acid binding	0.321543	2.07131	4.52675	9.40826	10.1861	8.04416	9.7861	17.4944
gw1.10.280.1	9406								Uncharacterized Zn ribbon-containing protein	Function unknown		5.78778	8.52292	31.6872	24.5636	28.3056	23.2387	28.2353	31.6696
gw1.35.71.1	9414								BolA (bacterial stress-induced morphogen)-related protein	Signal transduction mechanisms	transcription regulator activity	0.464452	1.25637	6.17284	1.91571	2.44858	2.26078	2.51337	3.39406
gw1.13.241.1	9434								FOG: RRM domain	General function prediction only	nucleic acid binding	15.5055	108.489	60.4938	103.235	85.2595	85.2787	90.107	30.2471
gw1.5.599.1	9439								Small Nuclear ribonucleoprotein G	RNA processing and modification	nucleus | small nucleolar ribonucleoprotein complex | mRNA processing | ribonucleoprotein complex	15.4341	18.1664	45.679	26.9902	29.6768	24.816	24.5455	27.7265
gw1.11.308.1	9441	K02316									DNA binding | DNA primase activity | DNA replication	0.35727	9.37182	0.823045	9.06769	8.22723	6.83491	8.93048	3.34415
gw1.252.3.1	9451	K02730	PSMA6; 20S proteasome subunit alpha 1 [EC:3.4.25.1]	M00340	Proteasome, 20S core particle [PATH:map03050] [BR:ko03051]	Proteasome	Genetic information processing	Structural complex	20S proteasome, regulatory subunit alpha type PSMA6/SCL1	Posttranslational modification, protein turnover, chaperones	threonine endopeptidase activity | proteasome core complex (sensu Eukaryota) | ubiquitin-dependent protein catabolism	0	0	0	0	0	0	0	0
gw1.2.641.1	9453								FOG: Armadillo/beta-catenin-like repeats	Function unknown	ubiquitin ligase complex | ubiquitin-protein ligase activity | protein ubiquitination	1.17899	0.441426	1.23457	3.23542	4.11361	4.04837	5.66845	4.14275
gw1.1147.1.1	9458	K14572							AAA ATPase containing von Willebrand factor type A (vWA) domain	General function prediction only		0.321543	1.79966	0	1.14943	1.56709	0.893796	0.481283	1.72199
gw1.58.43.1	9459								FOG: Armadillo/beta-catenin-like repeats	Function unknown	ubiquitin ligase complex | ubiquitin-protein ligase activity | protein ubiquitination	0	0.0339559	0	0	0	0	0	0
gw1.5.602.1	9460								FOG: Armadillo/beta-catenin-like repeats	Function unknown	ubiquitin ligase complex | ubiquitin-protein ligase activity | protein ubiquitination	0.0714541	0	0	0.170285	0.146915	0	0.106952	0
gw1.212.1.1	9476	K03017	RPB9, POLR2I; DNA-directed RNA polymerase II subunit RPB9	M00180	RNA polymerase II, eukaryotes [PATH:map03020 map05016] [BR:ko03021 ko03400]	RNA polymerase	Genetic information processing	Structural complex	RNA polymerase II subunit 9	Transcription		8.07431	37.9287	31.6872	20.5619	25.0245	20.4522	20.8021	30.5965
gw1.31.75.1	9483								FOG: Armadillo/beta-catenin-like repeats	Function unknown	ubiquitin ligase complex | ubiquitin-protein ligase activity | protein ubiquitination	0.464452	0.135823	0.411523	0.383142	0.587659	0.42061	0.695187	0.648864
gw1.6.551.1	9489								Molecular chaperone (DnaJ superfamily)	Posttranslational modification, protein turnover, chaperones	protein folding | heat shock protein binding | unfolded protein binding	0.035727	0.169779	0	0.0425713	0	0.0525762	0.0534759	0.0249563
gw1.18.116.1	9490								Histone deacetylase complex, SIN3 component	Chromatin structure and dynamics	nucleus | regulation of transcription, DNA-dependent	7.50268	1.01868	11.1111	21.9668	21.5475	24.9737	22.8877	16.0968
gw1.34.83.1	9494								Calmodulin and related proteins (EF-Hand superfamily)	Signal transduction mechanisms	calcium ion binding	0	0.237691	0	0	0	0	0	0
gw1.6.553.1	9511								Molecular chaperone (DnaJ superfamily)	Posttranslational modification, protein turnover, chaperones	protein folding | heat shock protein binding | unfolded protein binding	1.14327	0.203735	1.64609	1.91571	2.35064	2.31335	2.08556	2.47068
gw1.37.54.1	9512								Ubiquitin and ubiquitin-like proteins	Posttranslational modification, protein turnover, chaperones	protein modification	0	0	0	0	0	0	0	0
gw1.4.526.1	9520								Protein kinase C substrate, 80 KD protein, heavy chain	Signal transduction mechanisms		0	0	0	0.0425713	0.0489716	0.0525762	0.0534759	0.324432
gw1.2.647.1	9521								Predicted K+/H+-antiporter	Inorganic ion transport and metabolism		0.750268	0.169779	3.7037	2.04342	2.44858	2.10305	2.13904	1.82181
gw1.187.4.1	9522								Synaptobrevin/VAMP-like protein	Intracellular trafficking, secretion, and vesicular transport	integral to membrane | vesicle-mediated transport	0	0	0	0	0	0	0	0
gw1.4.527.1	9524	K09529							Molecular chaperone (DnaJ superfamily)	Posttranslational modification, protein turnover, chaperones	protein folding | heat shock protein binding | unfolded protein binding	0.035727	2.17317	0	0	0	0	0.0534759	0.249563
gw1.15.173.1	9526								Molecular chaperone (DnaJ superfamily)	Posttranslational modification, protein turnover, chaperones	protein folding | heat shock protein binding | unfolded protein binding	0.107181	0.441426	0	0	0.0489716	0	0.0534759	0
gw1.15.174.1	9527								NifU-like domain-containing proteins	Posttranslational modification, protein turnover, chaperones		4.89461	0.611205	31.2757	12.6011	12.145	11.9874	13.7433	11.9291
gw1.5.607.1	9540								Extracellular protein SEL-1 and related proteins	Signal transduction mechanisms		0.035727	2.20713	2.88066	2.59685	2.79138	2.78654	3.04813	6.33891
gw1.97.10.1	9548								Nuclear transport receptor CRM1/MSN5 (importin beta superfamily)	Nuclear structure		4.43015	5.67063	8.23045	18.0928	16.8952	19.7687	21.6578	28.3753
gw1.135.3.1	9550								Plasma membrane H+-transporting ATPase	Inorganic ion transport and metabolism	ATP binding | ATPase activity, coupled to transmembrane movement of ions, phosphorylative mechanism | proton transport | membrane | cation transport	0	0	0	0	0	0	0	0.0249563
gw1.106.11.1	9551								Anaphase promoting complex, Cdc20, Cdh1, and Ama1 subunits	Cell cycle control, cell division, chromosome partitioning		4.21579	1.56197	4.52675	4.93827	5.38688	5.62566	5.82888	2.77015
gw1.579.2.1	9554	K06867							Ankyrin repeat and DHHC-type Zn-finger domain containing proteins	General function prediction only		0.500179	0.611205	0.823045	0.425713	0.342801	0.262881	0.374332	0.773646
gw1.17.174.1	9561								Extracellular protein SEL-1 and related proteins	Signal transduction mechanisms		0	0.0339559	0	0.0851426	0	0	0.0534759	0
gw1.760.3.1	9574								Calmodulin and related proteins (EF-Hand superfamily)	Signal transduction mechanisms	calcium ion binding	0	0	0	0	0	0	0	0
gw1.1.613.1	9576								RNA-binding protein musashi/mRNA cleavage and polyadenylation factor I complex, subunit HRP1	RNA processing and modification	nucleic acid binding	2.75098	19.2869	31.2757	14.2614	14.2507	13.8275	15.4011	22.7851
gw1.13.243.1	9578	K12840							mRNA splicing factor	RNA processing and modification		2.14362	6.62139	10.2881	5.66198	6.61117	4.36383	5.24064	6.93786
gw1.1036.2.1	9586								FOG: Armadillo/beta-catenin-like repeats	Function unknown		0	0	0	0	0	0.0525762	0	0
gw1.3.525.1	9591											0	0.0339559	0	0	0	0	0.0534759	0
gw1.54.53.1	9604								K+-channel ERG and related proteins, contain PAS/PAC sensor domain	Signal transduction mechanisms	potassium channel activity | potassium ion transport | membrane	0.250089	0.882852	0	0.0851426	0	0	0	0
gw1.2.650.1	9605								K+-channel ERG and related proteins, contain PAS/PAC sensor domain	Signal transduction mechanisms	potassium channel activity | potassium ion transport | membrane | voltage-gated potassium channel activity	0.178635	0.645161	0	0	0.0979432	0	0	0
gw1.16.181.1	9609	K17756										0.035727	0.101868	0.411523	1.23457	1.66503	0.998948	1.81818	1.3726
gw1.2.651.1	9610											2.89389	2.10526	9.46502	8.81226	10.2351	8.78023	9.19786	10.1073
gw1.1.620.1	9635								Zuotin and related molecular chaperones (DnaJ superfamily), contains DNA-binding domains	Posttranslational modification, protein turnover, chaperones	DNA binding | nucleus	1.28617	0.645161	1.64609	0.681141	0.685602	0.42061	0.641711	0.973297
gw1.728.2.1	9655								Collagens (type IV and type XIII), and related proteins	Extracellular structures		0.214362	0.0339559	0	0.127714	0.195886	0.157729	0.26738	0.324432
gw1.658.2.1	9656								MEKK and related serine/threonine protein kinases	Signal transduction mechanisms	protein kinase activity | ATP binding | protein amino acid phosphorylation | protein serine/threonine kinase activity	0	0	0	0.0851426	0.0489716	0	0.160428	0.0499127
gw1.6.558.1	9668								Zuotin and related molecular chaperones (DnaJ superfamily), contains DNA-binding domains	Posttranslational modification, protein turnover, chaperones	DNA binding | nucleus	13.6477	2.51273	23.4568	0.766284	0.734574	0.788644	0.26738	0.973297
gw1.1018.1.1	9678								Aspartyl beta-hydroxylase	Posttranslational modification, protein turnover, chaperones	peptide-aspartate beta-dioxygenase activity | peptidyl-amino acid modification | integral to endoplasmic reticulum membrane	0.928903	2.0034	2.05761	6.76884	7.54163	7.67613	7.43316	6.08934
gw1.2.655.1	9680								C2H2-type Zn-finger protein	General function prediction only	nucleic acid binding | nucleus | zinc ion binding	0.714541	4.9236	3.7037	0.425713	0.489716	0.578339	0.481283	0.349389
gw1.857.1.1	9695											0	0	0	0	0	0	0	0
gw1.1230.1.1	9697								1-aminocyclopropane-1-carboxylate synthase, and related proteins	Signal transduction mechanisms	biosynthesis | 1-aminocyclopropane-1-carboxylate synthase activity | catalytic activity | transferase activity, transferring nitrogenous groups	2.03644	0.101868	1.23457	4.42742	4.35847	5.09989	6.63102	9.05915
gw1.732.1.1	9701								Molecular chaperone (DnaJ superfamily)	Posttranslational modification, protein turnover, chaperones	protein folding | heat shock protein binding | unfolded protein binding	19.3283	16.5025	20.5761	6.21541	6.61117	4.99474	6.8984	4.29249
gw1.15.178.1	9735	K03965	NDUFB9; NADH dehydrogenase (ubiquinone) 1 beta subcomplex subunit 9	M00147	NADH dehydrogenase (ubiquinone) 1 beta subcomplex [PATH:map00190]	ATP synthesis	Energy metabolism	Structural complex	NADH:ubiquinone oxidoreductase, NDUFB9/B22 subunit	Energy production and conversion		9.6463	2.03735	48.1481	13.41	15.7689	14.3007	18.877	40.3294
gw1.417.1.1	9737								Myosin VII, myosin IXB and related myosins	Cell motility		0	0.40747	0	0.0425713	0.0489716	0	0	0
gw1.11.318.1	9746								FOG: Armadillo/beta-catenin-like repeats	Function unknown	ubiquitin ligase complex | ubiquitin-protein ligase activity | protein ubiquitination	0	0.0339559	0	0	0	0	0	0
gw1.16.185.1	9764								Ubiquitin and ubiquitin-like proteins	Posttranslational modification, protein turnover, chaperones	protein modification	12.8975	91.1036	67.9012	89.3146	102.106	85.2787	80.8021	121.437
gw1.75.12.1	9771								Transcription factor, Myb superfamily	Transcription	DNA binding | nucleus	1.64344	1.18846	0	4.68284	8.2762	6.88749	14.1176	17.12
gw1.248.3.1	9774								Predicted Fe-S oxidoreductase	General function prediction only		0	0	0	0	0	0	0	0
gw1.359.1.1	9776								Kynurenine 3-monooxygenase and related flavoprotein monooxygenases	Energy production and conversion		0.0714541	0.0679117	1.64609	2.46914	2.49755	2.57624	2.6738	9.13402
gw1.734.1.1	9779								Molecular chaperone (DnaJ superfamily)	Posttranslational modification, protein turnover, chaperones	protein folding | heat shock protein binding | unfolded protein binding	10.7896	3.66723	7.81893	9.06769	9.94123	10.2524	10.0535	3.64362
gw1.1320.2.1	9780	K03650							Mitochondrial GTPase	Translation, ribosomal structure and biogenesis	GTP binding	1.50054	1.42615	3.29218	0.893997	1.71401	1.15668	1.87166	1.24782
gw1.185.2.1	9792	K12624	LSM5; U6 snRNA-associated Sm-like protein LSm5	M00354	Spliceosome, U4/U6.U5 tri-snRNP [PATH:map03040] [BR:ko03041]	Spliceosome	Genetic information processing	Structural complex	U6 snRNA-associated Sm-like protein	RNA processing and modification	nucleus | small nucleolar ribonucleoprotein complex | mRNA processing | ribonucleoprotein complex	6.03787	5.29711	19.3416	6.76884	9.50049	8.51735	8.39572	19.7155
gw1.406.1.1	9795								Molecular chaperone (DnaJ superfamily)	Posttranslational modification, protein turnover, chaperones	protein folding | heat shock protein binding | unfolded protein binding	0.250089	0.0339559	1.23457	0.34057	0.146915	0.210305	0.26738	0.224607
gw1.966.2.1	9804								Apoptosis-related protein/predicted DNA-binding protein	Cell cycle control, cell division, chromosome partitioning		0.785995	0.373514	3.29218	2.25628	2.98727	2.41851	2.29947	2.82006
gw1.1548.1.1	9809								Predicted aminopeptidase of the M17 family	General function prediction only	aminopeptidase activity | intracellular | proteolysis and peptidolysis	0.500179	0.135823	0	0.553427	0.636631	0.578339	0.695187	0.0249563
gw1.321.2.1	9821								Heat shock transcription factor	Transcription	transcription factor activity | nucleus | regulation of transcription, DNA-dependent | DNA binding	0	0	0	0.0425713	0	0	0.0534759	1.44747
gw1.904.3.1	9830								FOG: Transposon-encoded proteins with TYA, reverse transcriptase, integrase domains in various combinations	General function prediction only		0	0	0	0	0	0	0	0
gw1.1388.1.1	9835								Ankyrin	Cell wall/membrane/envelope biogenesis		0.0714541	0.101868	0	0	0.0489716	0	0	0
gw1.1565.1.1	9841								Tyrosine kinase specific for activated (GTP-bound) p21cdc42Hs	Signal transduction mechanisms	protein kinase activity | ATP binding | protein amino acid phosphorylation | protein-tyrosine kinase activity	0.464452	2.6146	0.823045	1.66028	1.95886	1.73502	2.35294	18.9169
gw1.1501.1.1	9859								UDP-N-acetylglucosamine pyrophosphorylase	Cell wall/membrane/envelope biogenesis		0.035727	0.169779	0.411523	0.553427	0.783546	0.578339	0.427807	0.124782
gw1.1588.1.1	9868								Actin-binding protein Coronin, contains WD40 repeats	Cytoskeleton		0	0	0	0	0	0	0	0
gw1.1206.1.1	9877								FOG: Ankyrin repeat	General function prediction only		0	0.0679117	0.823045	0	0	0	0	0
gw1.890.2.1	9878								Cytochrome P450 CYP4/CYP19/CYP26 subfamilies	Lipid transport and metabolism	electron transport | monooxygenase activity	0.250089	0.305603	2.05761	3.15028	3.86876	3.94322	6.20321	4.61692
gw1.1584.1.1	9879	K00888	PI4K; phosphatidylinositol 4-kinase [EC:2.7.1.67]	M00130	Inositol phosphate metabolism, PI=> PIP2 => Ins(1,4,5)P3 => Ins(1,3,4,5)P4 [PATH:map00562]	Lipid metabolism	Carbohydrate and lipid metabolism	Pathway module	Phosphatidylinositol 4-kinase, involved in intracellular trafficking and secretion	Signal transduction mechanisms	phosphotransferase activity, alcohol group as acceptor	0.107181	0.0339559	0	0.0851426	0.146915	0	0.106952	0
gw1.1857.1.1	9884	K00472							Prolyl 4-hydroxylase alpha subunit	Amino acid transport and metabolism	oxidoreductase activity, acting on paired donors, with incorporation or reduction of molecular oxygen, 2-oxoglutarate as one donor, and incorporation of one atom each of oxygen into both donors | protein metabolism | procollagen-proline 4-dioxygenase activity | procollagen-proline, 2-oxoglutarate-4-dioxygenase complex	0.0714541	0	0	0.255428	0.244858	0.368034	0.160428	2.27103
gw1.950.1.1	9888								Ubiquitin protein ligase RSP5/NEDD4	Posttranslational modification, protein turnover, chaperones	ubiquitin-protein ligase activity | intracellular | protein modification | ubiquitin cycle	1.10754	0.271647	2.05761	1.36228	2.05681	1.26183	2.45989	1.1979
gw1.1402.1.1	9896	K02732	PSMB1; 20S proteasome subunit beta 6 [EC:3.4.25.1]	M00340	Proteasome, 20S core particle [PATH:map03050] [BR:ko03051]	Proteasome	Genetic information processing	Structural complex	20S proteasome, regulatory subunit beta type PSMB1/PRE7	Posttranslational modification, protein turnover, chaperones	endopeptidase activity | proteasome core complex (sensu Eukaryota) | ubiquitin-dependent protein catabolism | threonine endopeptidase activity | proteasome endopeptidase activity	100.607	95.1104	336.626	121.797	131.293	128.601	144.118	178.687
gw1.2005.2.1	9916								Guanylate-binding protein	General function prediction only	GTPase activity | GTP binding | immune response	1.92926	40.1698	12.7572	24.6488	25.2204	24.6583	26.2032	21.4125
gw1.1124.2.1	9920								Predicted UDP-galactose transporter	Carbohydrate transport and metabolism		0	0	0	0	0	0	0	0.0249563
gw1.1451.1.1	9927								Notchless-like WD40 repeat-containing protein	Function unknown		0.0714541	0.271647	0	0.0425713	0.391773	0.315457	0.160428	0
gw1.1981.1.1	9950											0	0	0	0	0	0	0	0
gw1.1818.2.1	9963								N-methyl-D-aspartate receptor glutamate-binding subunit	Signal transduction mechanisms		3.25116	4.99151	7.40741	5.57684	6.46425	5.88854	7.75401	4.5171
gw1.2117.1.1	9964								Ubiquitin protein ligase RSP5/NEDD4	Posttranslational modification, protein turnover, chaperones	ubiquitin-protein ligase activity | intracellular | protein modification | ubiquitin cycle	1.07181	1.1545	1.23457	0.681141	0.979432	0.84122	1.22995	4.44223
gw1.1660.2.1	9966	K08343							Protein involved in autophagocytosis during starvation	General function prediction only		17.0775	6.01019	30.8642	13.4525	18.0215	14.511	21.1765	23.1595
gw1.1571.1.1	9976								Molecular chaperone (DnaJ superfamily)	Posttranslational modification, protein turnover, chaperones	protein folding | heat shock protein binding | unfolded protein binding	0.035727	0.305603	0.411523	0.0425713	0.0489716	0.157729	0.0534759	0.0499127
gw1.1993.1.1	9983										hydrolase activity, hydrolyzing O-glycosyl compounds | carbohydrate metabolism	0	0	0	0	0	0	0	0
gw1.1924.1.1	9990								Predicted E3 ubiquitin ligase	Posttranslational modification, protein turnover, chaperones	ubiquitin ligase complex | ubiquitin-protein ligase activity | zinc ion binding | protein ubiquitination	0.035727	0.203735	0	0.0851426	0.0489716	0	0.0534759	0
gw1.1814.1.1	9995								mRNA cleavage and polyadenylation factor I complex, subunit RNA15	RNA processing and modification	nucleic acid binding	0	0	0	0	0	0	0	0
gw1.2190.3.1	9998								Myosin class V heavy chain	Cytoskeleton	motor activity | ATP binding | myosin	0	0.0679117	0	0	0	0	0	0
gw1.1950.3.1	9999								Transcription factor, Myb superfamily	Transcription	DNA binding | nucleus	0.428725	1.90153	0.823045	3.15028	2.44858	2.31335	3.04813	1.7719
gw1.1.631.1	10068											16.3273	21.7997	17.6955	481.652	552.84	400.21	502.086	933.092
gw1.21.150.1	10071	K01537							Ca2+ transporting ATPase	Inorganic ion transport and metabolism	ATP binding | cation transport | ATPase activity, coupled to transmembrane movement of ions, phosphorylative mechanism | membrane | calcium-transporting ATPase activity | calcium ion transport | integral to membrane | catalytic activity | metabolism | hydrolase activity, acting on acid anhydrides, catalyzing transmembrane movement of substances	98.7853	3.4635	103.704	12.5585	17.4339	13.5647	13.6364	69.0042
gw1.2.671.1	10074								Kinesin light chain	Cytoskeleton	microtubule motor activity | kinesin complex	0	0.0339559	0	0	0	0	0	0
gw1.5.624.1	10095								Nuclear export receptor CSE1/CAS (importin beta superfamily)	Nuclear structure	protein-nucleus import, docking | nucleus | nuclear pore | cytoplasm | protein transporter activity | apoptosis | importin-alpha export receptor activity | cell proliferation	13.4691	42.1392	31.6872	80.8003	91.43	67.4027	76.0963	122.036
gw1.5.626.1	10097	K01870	IARS, ileS; isoleucyl-tRNA synthetase [EC:6.1.1.5]	M00360	Aminoacyl-tRNA biosynthesis, prokaryotes [PATH:map00970]	Aminoacyl tRNA	Metabolism	Functional set	Isoleucyl-tRNA synthetase	Translation, ribosomal structure and biogenesis	tRNA ligase activity | ATP binding | tRNA aminoacylation for protein translation | isoleucine-tRNA ligase activity | isoleucyl-tRNA aminoacylation | zinc ion binding	271.347	20.747	247.737	16.9008	18.6092	16.9821	22.246	33.0172
gw1.2.676.1	10168	K01535							Plasma membrane H+-transporting ATPase	Inorganic ion transport and metabolism	ATP binding | ATPase activity, coupled to transmembrane movement of ions, phosphorylative mechanism | proton transport | membrane | cation transport | catalytic activity | metabolism | integral to membrane | ATPase activity | hydrolase activity, acting on acid anhydrides, catalyzing transmembrane movement of substances | hydrogen-exporting ATPase activity, phosphorylative mechanism	349.625	75.348	401.646	193.359	249.51	212.829	207.807	266.009
gw1.9.277.1	10173	K08303									proteolysis and peptidolysis | peptidase activity	10.6467	13.4805	24.2798	43.1247	49.7062	42.6919	53.7968	47.2423
gw1.18.124.1	10190								Myosin class V heavy chain	Cytoskeleton	motor activity | ATP binding | myosin	0.178635	1.56197	0	0.34057	0.440744	0.630915	0.802139	0.074869
gw1.7.403.1	10203								Voltage-gated Ca2+ channels, alpha1 subunits	Signal transduction mechanisms	cation channel activity | cation transport | membrane | voltage-gated potassium channel activity | potassium ion transport | voltage-gated potassium channel complex | ion channel activity | ion transport	0	0.882852	0	0	0.0489716	0.0525762	0.106952	0
gw1.10.310.1	10207										hydrolase activity, hydrolyzing O-glycosyl compounds | carbohydrate metabolism | beta-glucosidase activity	0.035727	0.101868	0	0.0425713	0.195886	0.262881	0.213904	0.074869
gw1.19.115.1	10212	K06877							Predicted ATP-dependent RNA helicase	RNA processing and modification	ATP binding | ATP-dependent helicase activity | nucleic acid binding | helicase activity	5.71633	2.07131	3.7037	11.5794	10.7738	12.1451	14.7059	10.1323
gw1.5.638.1	10217	K07151	STT3; dolichyl-diphosphooligosaccharide--protein glycosyltransferase [EC:2.4.99.18]	M00072	Oligosaccharyltransferase [PATH:map00510]	Glycan metabolism	Carbohydrate and lipid metabolism	Structural complex	Oligosaccharyltransferase, STT3 subunit	Posttranslational modification, protein turnover, chaperones	oligosaccharyl transferase activity | protein amino acid glycosylation | membrane | dolichyl-diphosphooligosaccharide-protein glycotransferase activity	27.9743	22.8862	103.292	40.1447	43.1929	34.3323	39.5187	75.7674
gw1.10.312.1	10223	K16474							TPR repeat-containing protein	General function prediction only		0.214362	2.6146	0.411523	0.212857	0.244858	0.157729	0.320856	0.973297
gw1.7.404.1	10230								Fibrillins and related proteins containing Ca2+-binding EGF-like domains	Signal transduction mechanisms		0.035727	0.0339559	0	0	0.195886	0.210305	0.0534759	51.1605
gw1.132.3.1	10241								Cation transport ATPase	Inorganic ion transport and metabolism	copper-exporting ATPase activity | ATP binding | copper ion transport | membrane | catalytic activity | metabolism | metal ion transport | metal ion binding | hydrolase activity, acting on acid anhydrides, catalyzing transmembrane movement of substances	14.9696	21.2564	18.107	3.57599	4.60333	3.94322	4.2246	9.33367
gw1.18.125.1	10270								Predicted guanosine polyphosphate pyrophosphohydrolase/synthase	Signal transduction mechanisms	catalytic activity | guanosine tetraphosphate metabolism	29.8321	31.0017	100.412	37.1222	45.8374	34.1746	48.0749	52.583
gw1.12.288.1	10272	K17675							Mitochondrial RNA helicase SUV3, DEAD-box superfamily	RNA processing and modification	nucleic acid binding | helicase activity | ATP binding | ATP-dependent DNA helicase activity | ATP-dependent RNA helicase activity | ATP-dependent helicase activity | DNA-dependent ATPase activity | RNA-dependent ATPase activity | protein-transporting ATPase activity | DNA translocase activity | ATPase activity | single-stranded DNA-dependent ATP-dependent DNA helicase activity | ATPase activity,…	27.5813	2.51273	59.6708	8.85483	10.9207	9.88433	10.6417	7.38707
gw1.5.640.1	10275								Predicted serine protease	Posttranslational modification, protein turnover, chaperones	catalytic activity | proteolysis and peptidolysis | serine-type peptidase activity | prolyl oligopeptidase activity | serine-type endopeptidase activity	5.43051	11.3752	15.2263	27.4585	32.713	31.4406	39.9465	21.2877
gw1.5.641.1	10276	K10841							Transcription-coupled repair protein CSB/RAD26 (contains SNF2 family DNA-dependent ATPase domain)	Transcription	DNA binding | ATP binding | ATP-dependent helicase activity | nucleic acid binding | helicase activity	10.7181	9.13413	22.6337	9.74883	13.761	11.7771	15.7219	13.5762
gw1.7.406.1	10278								FOG: Ankyrin repeat	General function prediction only		0.285816	0.0339559	0	0.0425713	0.0489716	0.0525762	0.106952	0
gw1.7.408.1	10293											3.92997	7.40238	20.5761	8.04598	8.52106	7.57098	10.7487	12.8026
gw1.21.154.1	10322	K02519							Mitochondrial translation initiation factor 2 (IF-2; GTPase)	Translation, ribosomal structure and biogenesis	translation initiation factor activity | GTP binding | translational initiation | protein biosynthesis | GTPase activity | protein-synthesizing GTPase activity	39.9786	4.71986	80.6584	19.4551	18.7071	13.7224	11.7647	21.2129
gw1.7.414.1	10333								Maltase glucoamylase and related hydrolases, glycosyl hydrolase family 31	Carbohydrate transport and metabolism		1.46481	0.441426	1.64609	5.57684	7.2478	5.46793	8.6631	20.4392
gw1.35.75.1	10344								Dipeptidyl aminopeptidase	Posttranslational modification, protein turnover, chaperones	catalytic activity | acylaminoacyl-peptidase activity	1.28617	1.79966	4.93827	9.40826	11.9491	14.143	16.738	19.5408
gw1.13.256.1	10354	K15013	ACSBG; long-chain-fatty-acid--CoA ligase ACSBG [EC:6.2.1.3]	M00086	beta-Oxidation, acyl-CoA synthesis [PATH:map01212 map00071]	Fatty acid metabolism	Carbohydrate and lipid metabolism	Pathway module	Long-chain acyl-CoA synthetases (AMP-forming)	Lipid transport and metabolism	catalytic activity | metabolism | long-chain-fatty-acid-CoA ligase activity	18.8639	61.8676	46.0905	31.0771	35.8472	33.0705	39.4118	45.4704
gw1.19.120.1	10368											0.142908	0.40747	0	0.170285	0.0979432	0.262881	0.160428	3.76841
gw1.31.79.1	10378	K01235									DNA binding | nucleus | extracellular region | xylan catabolism | alpha-glucuronidase activity	0	0	0	0	0	0	0	0.424258
gw1.6.582.1	10388	K12858	DDX23, PRP28; ATP-dependent RNA helicase DDX23/PRP28 [EC:3.6.4.13]	M00354	Spliceosome, U4/U6.U5 tri-snRNP [PATH:map03040] [BR:ko03041]	Spliceosome	Genetic information processing	Structural complex	U5 snRNP-like RNA helicase subunit	RNA processing and modification	nucleic acid binding | ATP binding | ATP-dependent helicase activity | helicase activity | diacylglycerol pyrophosphate phosphatase activity | thiamin-pyrophosphatase activity | DNA helicase IV activity | UDP-2,3-diacylglucosamine hydrolase activity | bis(5'-nucleosyl)-tetraphosphatase activity | dATP pyrophosphohydrolase activity | pyrophosphatase activity | hydrolase activity, acting on acid an…	19.9714	83.1239	69.5473	56.8327	64.1038	58.8328	65.508	117.469
gw1.19.121.1	10394								Predicted unusual protein kinase	General function prediction only	protein kinase activity | ATP binding | protein amino acid phosphorylation	133.869	12.6995	183.539	4.08685	5.82762	3.36488	5.29412	10.9558
gw1.1.654.1	10430	K02364							Non-ribosomal peptide synthetase/alpha-aminoadipate reductase and related enzymes	Secondary metabolites biosynthesis, transport and catabolism	catalytic activity | metabolism | cofactor binding | ligase activity	2.92962	1.4601	0.823045	12.814	13.81	11.5142	14.492	8.43524
gw1.13.260.1	10437	K13950							Para-aminobenzoate (PABA) synthase ABZ1	Translation, ribosomal structure and biogenesis	catalytic activity | biosynthesis | anthranilate synthase activity | metabolism | oxo-acid-lyase activity | 4-amino-4-deoxychorismate synthase activity	27.0811	0.780985	46.9136	15.794	15.3281	12.4606	13.6898	5.78987
gw1.5.656.1	10442								Uncharacterized conserved protein	Function unknown		0	0.101868	0	0.0425713	0	0.0525762	0.0534759	0.0499127
gw1.14.198.1	10453	K13179							ATP-dependent RNA helicase pitchoune	RNA processing and modification	ATP binding | ATP-dependent helicase activity | nucleic acid binding | helicase activity | diacylglycerol pyrophosphate phosphatase activity | thiamin-pyrophosphatase activity | DNA helicase IV activity | UDP-2,3-diacylglucosamine hydrolase activity | bis(5'-nucleosyl)-tetraphosphatase activity | dATP pyrophosphohydrolase activity | pyrophosphatase activity | hydrolase activity, acting on acid an…	46.6952	314.601	183.128	241.805	191.185	239.38	236.31	50.0873
gw1.8.347.1	10462										cell adhesion | cell-matrix adhesion | integrin complex	6.6095	11.2054	15.6379	6.85398	7.2478	7.36067	6.63102	0.249563
gw1.13.262.1	10482								cGMP-dependent protein kinase	Signal transduction mechanisms	protein kinase activity | ATP binding | protein amino acid phosphorylation | protein-tyrosine kinase activity | protein serine/threonine kinase activity	0.035727	0.271647	0	0	0.0489716	0	0.213904	0.0249563
gw1.72.12.1	10512								Predicted unusual protein kinase	General function prediction only	protein kinase activity | ATP binding | protein amino acid phosphorylation	5.53769	22.4448	15.6379	14.9851	17.8746	16.6667	16.8984	18.7921
gw1.1.658.1	10513								Predicted unusual protein kinase	General function prediction only		190.568	16.5705	172.428	6.30055	8.2762	6.99264	8.82353	23.7335
gw1.3.558.1	10515								5' nucleotidase	Nucleotide transport and metabolism	hydrolase activity | nucleotide catabolism | hydrolase activity, acting on ester bonds | 5'-nucleotidase activity | IMP-GMP specific 5'-nucleotidase activity	12.5759	10.1528	10.2881	156.45	260.97	26.3933	30.2139	0.349389
gw1.4.571.1	10532	K14640							Na+/Pi symporter	Inorganic ion transport and metabolism	inorganic phosphate transporter activity | phosphate transport | membrane	1381.28	114.329	639.918	2839.25	3566.45	418.349	550	9.10906
gw1.3.559.1	10538	K03798							AAA+-type ATPase containing the peptidase M41 domain	Posttranslational modification, protein turnover, chaperones	metalloendopeptidase activity | ATP binding | proteolysis and peptidolysis | nucleotide binding | nucleoside-triphosphatase activity | membrane | protein catabolism | zinc ion binding | integral to membrane | stromelysin 3 activity | collagenase activity | prenyl protein specific endopeptidase activity | matrilysin-2 activity	1501.86	196.537	929.63	67.0498	79.6278	74.8686	82.139	558.922
gw1.4.573.1	10543								Predicted unusual protein kinase	General function prediction only	protein kinase activity | ATP binding | protein amino acid phosphorylation	0.0714541	0.645161	0.823045	0.0851426	0.0489716	0.0525762	0.0534759	0.074869
gw1.8.350.1	10551	K14640							Na+/Pi symporter	Inorganic ion transport and metabolism	inorganic phosphate transporter activity | phosphate transport | membrane	1.17899	0.57725	0	2.08599	2.44858	0.210305	0.427807	0.074869
gw1.16.198.1	10554	K08869							Predicted unusual protein kinase	General function prediction only	protein kinase activity | ATP binding | protein amino acid phosphorylation	27.7242	5.63667	55.5556	2.46914	2.79138	2.41851	3.20856	4.04292
gw1.6.592.1	10572	K00710	GALNT; polypeptide N-acetylgalactosaminyltransferase [EC:2.4.1.41]	M00056	O-glycan biosynthesis, mucin type core [PATH:map00512]	Glycan metabolism	Carbohydrate and lipid metabolism	Pathway module	Predicted polypeptide N-acetylgalactosaminyltransferase	Posttranslational modification, protein turnover, chaperones	polypeptide N-acetylgalactosaminyltransferase activity	5.32333	4.41426	15.2263	10.5151	13.81	13.3544	15.0802	20.5141
gw1.25.123.1	10595	K06147							Peptide exporter, ABC superfamily	Intracellular trafficking, secretion, and vesicular transport	ATP binding | transport | integral to membrane | ATPase activity, coupled to transmembrane movement of substances | ATPase activity | nucleotide binding | nucleoside-triphosphatase activity	38.1565	0.848896	35.3909	2.29885	3.57493	3.04942	4.27807	5.44048
gw1.14.205.1	10606	K08869							Predicted unusual protein kinase	General function prediction only		14.8267	1.42615	16.8724	4.55513	6.36631	4.2061	6.84492	6.16421
gw1.5.670.1	10610								Mannosyl-oligosaccharide alpha-1,2-mannosidase and related glycosyl hydrolases	Carbohydrate transport and metabolism	mannosyl-oligosaccharide 1,2-alpha-mannosidase activity | calcium ion binding | N-linked glycosylation | membrane	5.43051	3.7691	12.3457	8.13112	10.6268	6.30915	8.34225	10.1822
gw1.2.699.1	10628								Integral membrane ankyrin-repeat protein Kidins220 (protein kinase D substrate)	General function prediction only		12.5045	16.5365	20.1646	28.0545	27.9138	25.0789	27.4866	12.2536
gw1.31.81.1	10632								Predicted AMP-binding protein	General function prediction only	catalytic activity | metabolism | 4-coumarate-CoA ligase activity	3.4298	0.203735	5.34979	7.02427	6.66014	5.15247	7.00535	8.56002
gw1.9.285.1	10680	K07126							Extracellular protein SEL-1 and related proteins	Signal transduction mechanisms		8.00286	32.5976	35.8025	28.1396	23.1636	32.8601	27.0588	15.4729
gw1.21.163.1	10683	K00873	PK, pyk; pyruvate kinase [EC:2.7.1.40]	M00001	Glycolysis (Embden-Meyerhof pathway), glucose => pyruvate [PATH:map01200 map00010]	Central carbohydrate metabolism	Carbohydrate and lipid metabolism	Pathway module	Pyruvate kinase	Carbohydrate transport and metabolism	pyruvate kinase activity | glycolysis	14.5766	29.3718	71.6049	18.2205	23.8002	18.4017	20.0535	49.5383
gw1.8.353.1	10699										proteolysis and peptidolysis | dipeptidase activity	0.035727	0	0	0.723712	0.636631	0.946372	1.22995	0
gw1.1.676.1	10705	K02293	PDS, crtP; 15-cis-phytoene desaturase [EC:1.3.5.5]	M00097	beta-Carotene biosynthesis, GGAP => beta-carotene [PATH:map00906]	Other terpenoid biosynthesis	Carbohydrate and lipid metabolism	Pathway module	Amine oxidase	Secondary metabolites biosynthesis, transport and catabolism	electron transport | oxidoreductase activity | short-branched-chain-acyl-CoA dehydrogenase activity | very-long-chain-acyl-CoA dehydrogenase activity | acyl-CoA reductase activity	40.3716	1.29032	96.7078	7.83312	8.76592	7.93901	8.6631	9.43349
gw1.1.677.1	10706								Sulfatase	General function prediction only	metabolism | sulfuric ester hydrolase activity | N-acetylgalactosamine-4-sulfatase activity	0.0714541	0	0.411523	0	0.0489716	0.0525762	0.0534759	0.0249563
gw1.7.432.1	10709	K07047									hydrolase activity	3.89425	1.62988	8.23045	4.17199	5.92556	3.89064	5.34759	2.89493
gw1.16.210.1	10716								Zinc carboxypeptidase	Amino acid transport and metabolism	carboxypeptidase A activity | proteolysis and peptidolysis	0	0.101868	0	0.170285	0.0979432	0.157729	0.0534759	0.0249563
gw1.14.209.1	10731	K17871							NADH-dehydrogenase (ubiquinone)	Energy production and conversion	electron transport | disulfide oxidoreductase activity | NADH dehydrogenase activity	34.0121	7.60611	104.938	6.21541	7.2478	6.30915	7.3262	23.3591
gw1.19.126.1	10764	K00910							G protein-coupled receptor kinase	Signal transduction mechanisms	protein kinase activity | ATP binding | protein amino acid phosphorylation | protein-tyrosine kinase activity | protein serine/threonine kinase activity	0.214362	0.169779	0	0	0	0.105152	0.0534759	2.44572
gw1.6.605.1	10784	K09649							Hydrolytic enzymes of the alpha/beta hydrolase fold	Posttranslational modification, protein turnover, chaperones	proteolysis and peptidolysis | serine-type peptidase activity | peptidase activity | cysteine-type peptidase activity	0.571633	12.9711	19.3416	9.87654	7.2478	7.57098	7.05882	0.0499127
gw1.5.691.1	10808	K00366	nirA; ferredoxin-nitrite reductase [EC:1.7.7.1]	M00531	Assimilatory nitrate reduction, nitrate => ammonia [PATH:map00910]	Nitrogen metabolism	Energy metabolism	Pathway module	Sulfite reductase (ferredoxin)	Inorganic ion transport and metabolism	electron transport | oxidoreductase activity, acting on other nitrogenous compounds as donors, iron-sulfur protein as acceptor | nitrate assimilation | ferredoxin-nitrite reductase activity	432.262	28.1494	468.313	253.384	282.076	233.281	239.572	206.938
gw1.2.707.1	10813										sodium ion transport | regulation of pH | sodium:hydrogen antiporter activity | integral to membrane	5.10897	0.950764	10.6996	18.3908	15.9647	15.0894	22.6738	14.7242
gw1.1.683.1	10815	K00131	gapN; glyceraldehyde-3-phosphate dehydrogenase (NADP+) [EC:1.2.1.9]	M00308	Semi-phosphorylative Entner-Doudoroff pathway, gluconate => glycerate-3P [PATH:map01200 map00030]	Central carbohydrate metabolism	Carbohydrate and lipid metabolism	Pathway module	Aldehyde dehydrogenase	Energy production and conversion	metabolism | oxidoreductase activity | glyceraldehyde-3-phosphate dehydrogenase (NADP+) activity | glyceraldehyde-3-phosphate dehydrogenase activity	4.28725	18.5739	16.4609	27.0754	32.4682	26.4458	38.2888	38.2331
gw1.2.711.1	10851	K13755							Cyclic GMP phosphodiesterase	Signal transduction mechanisms	3',5'-cyclic-nucleotide phosphodiesterase activity | signal transduction | regulation of cyclic nucleotide phosphodiesterase activity	0	0	0	0	0	0	0.0534759	0.0249563
gw1.38.83.1	10854								Tubulin-tyrosine ligase-related protein	Posttranslational modification, protein turnover, chaperones	tubulin-tyrosine ligase activity | protein modification	0.142908	0.101868	0.411523	1.192	1.71401	1.62986	1.22995	0.174694
gw1.58.51.1	10873	K01836							Phosphoglucomutase/phosphomannomutase	Carbohydrate transport and metabolism	carbohydrate metabolism | intramolecular transferase activity, phosphotransferases	0.928903	0.373514	2.46914	5.32141	6.51322	5.57308	10.3743	13.4015
gw1.21.168.1	10874								Dehydrogenases with different specificities (related to short-chain alcohol dehydrogenases)	Secondary metabolites biosynthesis, transport and catabolism	metabolism | oxidoreductase activity | regulation of oxidoreductase activity	6.43087	69.202	38.6831	49.255	37.953	42.0084	47.5936	15.4979
gw1.8.365.1	10881								Animal-type fatty acid synthase and related proteins	Lipid transport and metabolism	catalytic activity | fatty acid biosynthesis	0	0.0339559	0	0	0	0	0	0
gw1.26.117.1	10893								Fibrillins and related proteins containing Ca2+-binding EGF-like domains	Signal transduction mechanisms		13.4691	4.95756	3.29218	21.7114	20.8129	25.2892	24.5989	14.6244
gw1.2.715.1	10912	K13049							Aminoacylase ACY1 and related metalloexopeptidases	Amino acid transport and metabolism	proteolysis and peptidolysis | metallopeptidase activity | Gly-X carboxypeptidase activity	1.78635	0.203735	4.52675	5.02341	4.9951	3.83807	5.13369	4.54205
gw1.9.296.1	10939								Dihydrolipoamide dehydrogenase	Energy production and conversion	electron transport | oxidoreductase activity | FAD binding | disulfide oxidoreductase activity | cytoplasm | dihydrolipoyl dehydrogenase activity	9.03894	9.33786	17.6955	20.9451	24.6817	23.449	22.3529	0.199651
gw1.31.89.1	10951								O-linked N-acetylglucosamine transferase OGT	Signal transduction mechanisms		0	0.0339559	0	0.170285	0.195886	0.262881	0	37.3097
gw1.2.717.1	10953								IMP-GMP specific 5'-nucleotidase	Nucleotide transport and metabolism	5'-nucleotidase activity | IMP-GMP specific 5'-nucleotidase activity	33.905	4.27844	45.679	5.36398	6.17042	2.94427	4.33155	8.98428
gw1.12.314.1	10968										metallocarboxypeptidase activity | proteolysis and peptidolysis | metallopeptidase activity | zinc ion binding	62.2365	3.08998	97.1193	4.72542	7.19882	5.94111	7.86096	27.1525
gw1.2.722.1	10990	K03320							Ammonia permease	Inorganic ion transport and metabolism	transport | ammonium transporter activity | membrane	0.035727	0.135823	0	0.212857	0.146915	0.0525762	0.0534759	0.074869
gw1.10.336.1	11000								Ammonia permease	Inorganic ion transport and metabolism	transport | ammonium transporter activity | membrane	0	0.135823	0	0.127714	0.342801	0.210305	0.374332	0.124782
gw1.4.591.1	11009								Uncharacterized conserved protein	Function unknown		3.50125	2.64856	16.0494	3.10771	4.16259	3.52261	3.47594	5.01622
gw1.10.337.1	11045								Uncharacterized conserved protein Lama	Signal transduction mechanisms		0.392997	2.27504	0	0.893997	1.32223	1.20925	1.3369	0.0499127
gw1.17.196.1	11050	K00665	FASN; fatty acid synthase, animal type [EC:2.3.1.85]	M00082	Fatty acid biosynthesis, initiation [PATH:map01212 map00061]	Fatty acid metabolism	Carbohydrate and lipid metabolism	Pathway module	Animal-type fatty acid synthase and related proteins	Lipid transport and metabolism	catalytic activity | fatty acid biosynthesis	2.50089	1.42615	0	0.766284	0.636631	0.578339	1.17647	2.49563
gw1.7.440.1	11057								Predicted unusual protein kinase	General function prediction only		1.03608	0.543294	0	0.212857	0.538688	0.210305	0.695187	0.124782
gw1.7.442.1	11098	K01136	IDS; iduronate 2-sulfatase [EC:3.1.6.13]	M00076	Dermatan sulfate degradation [PATH:map00531]	Glycosaminoglycan metabolism	Carbohydrate and lipid metabolism	Pathway module	Sulfatases	Carbohydrate transport and metabolism	metabolism | sulfuric ester hydrolase activity | iduronate-2-sulfatase activity	0.750268	0.57725	2.46914	7.02427	7.14985	6.99264	9.14439	7.16247
gw1.15.213.1	11133	K11308							Histone acetyltransferase (MYST family)	Chromatin structure and dynamics	histone acetyltransferase activity	11.7542	43.0221	58.8477	22.2222	28.4525	20.9253	25.4011	30.9958
gw1.9.304.1	11136								Acyl-CoA synthetase	Lipid transport and metabolism	catalytic activity | metabolism | ligase activity | regulation of ligase activity	0.035727	0.0339559	0	0	0	0.0525762	0.0534759	0
gw1.8.378.1	11143	K02433							Amidases	Translation, ribosomal structure and biogenesis	amidase activity | carbon-nitrogen ligase activity, with glutamine as amido-N-donor | glutamyl-tRNA(Gln) amidotransferase activity	1.92926	6.82513	4.11523	1.06428	1.0284	0.998948	1.92513	3.16945
gw1.4.602.1	11148	K01892	HARS, hisS; histidyl-tRNA synthetase [EC:6.1.1.21]	M00360	Aminoacyl-tRNA biosynthesis, prokaryotes [PATH:map00970]	Aminoacyl tRNA	Metabolism	Functional set	Histidyl-tRNA synthetase	Translation, ribosomal structure and biogenesis	tRNA ligase activity | ATP binding | tRNA aminoacylation for protein translation | histidine-tRNA ligase activity	121.793	79.8642	382.716	51.937	52.4976	46.1094	54.385	147.392
gw1.15.214.1	11154	K14684							Predicted mitochondrial carrier protein	Nucleotide transport and metabolism	nucleic acid binding | binding | transport | membrane | calcium ion binding | mitochondrial inner membrane	0	0.0679117	0	0.0425713	0.0979432	0.0525762	0.0534759	0.0249563
gw1.5.710.1	11168								Extracellular protein SEL-1 and related proteins	Signal transduction mechanisms	cysteine-type endopeptidase activity | proteolysis and peptidolysis	5.93069	3.63328	10.2881	11.5368	12.2429	11.4616	13.7433	9.55827
gw1.12.324.1	11187								Predicted aminopeptidase of the M17 family	General function prediction only	aminopeptidase activity | intracellular | proteolysis and peptidolysis | leucyl aminopeptidase activity	1.07181	0.305603	0.823045	1.66028	2.59549	1.78759	2.29947	6.26404
gw1.57.16.1	11195											0	0	0	0	0	0	0	0
gw1.12.325.1	11203								Fibrillins and related proteins containing Ca2+-binding EGF-like domains	Signal transduction mechanisms		49.1961	81.0187	19.3416	56.5347	76.1508	59.4111	67.754	17.8188
gw1.22.128.1	11223	K07466	RFA1, RPA1, rpa; replication factor A1	M00288	RPA complex [PATH:map03030 map03420 map03430 map03440] [BR:ko03032 ko03400]	Replication system	Genetic information processing	Structural complex	Single-stranded DNA-binding replication protein A (RPA), large (70 kD) subunit and related ssDNA-binding proteins	Replication, recombination and repair	nucleic acid binding	3.85852	4.58404	6.58436	37.9736	49.2165	44.8475	75.8824	102.121
gw1.47.37.1	11234	K14682	argAB; amino-acid N-acetyltransferase [EC:2.3.1.1]	M00028	Ornithine biosynthesis, glutamate => ornithine [PATH:map01210 map01230 map00330]	Arginine and proline metabolism	Nucleotide and amino acid metabolism	Pathway module	Acetylglutamate kinase/acetylglutamate synthase	Amino acid transport and metabolism	N-acetyltransferase activity | amino-acid N-acetyltransferase activity | cytoplasm | arginine biosynthesis	0.035727	0.0679117	0	0.468284	0.734574	0.315457	0.534759	0.174694
gw1.1.725.1	11273								Fibrillins and related proteins containing Ca2+-binding EGF-like domains	Signal transduction mechanisms	receptor activity	0.107181	0.101868	0	0.170285	0.0489716	0.0525762	0.106952	0.0998253
gw1.2.745.1	11299	K10268							F-box protein containing LRR	General function prediction only		0.178635	1.12054	0	0.0425713	0	0	0.106952	0.0249563
gw1.10.344.1	11312								Predicted membrane protein, contains two CBS domains	Function unknown		5.21615	5.67063	13.5802	28.7356	27.4731	26.0252	27.2193	18.3179
gw1.3.607.1	11333								Fibrillins and related proteins containing Ca2+-binding EGF-like domains	Signal transduction mechanisms		0.107181	0.0339559	0	0	0.0489716	0	0	3.5438
gw1.11.359.1	11348								Neoplastic transformation suppressor Pdcd4/MA-3, contains MA3 domain	Signal transduction mechanisms		5.96642	13.4465	21.8107	38.229	44.6131	46.6351	59.8396	60.569
gw1.3.608.1	11358	K14286							Alanine-glyoxylate aminotransferase AGT2	Amino acid transport and metabolism	transaminase activity | pyridoxal phosphate binding	0.035727	0.271647	0	0	0	0	0	0.0249563
gw1.26.126.1	11362								Dyneins, heavy chain	Cytoskeleton		1.39335	0.441426	0	5.70456	6.46425	5.5205	5.5615	52.2835
gw1.9.306.1	11394								Enolase	Carbohydrate transport and metabolism	phosphopyruvate hydratase complex | phosphopyruvate hydratase activity | glycolysis	0.0714541	0.339559	0.411523	0	0.0489716	0.0525762	0.0534759	0
gw1.142.2.1	11396								Kinesin light chain	Cytoskeleton	microtubule motor activity | kinesin complex	0	0	0	0	0	0	0	1.24782
gw1.2.753.1	11416											3.67989	2.58065	4.11523	8.42912	11.6552	8.83281	10.3743	7.03768
gw1.5.726.1	11422	K06639							Protein tyrosine phosphatase CDC14	Defense mechanisms	protein amino acid dephosphorylation | protein tyrosine/serine/threonine phosphatase activity | phosphoprotein phosphatase activity | protein tyrosine phosphatase activity	0.107181	0.101868	0	0	0	0	0	0.124782
gw1.10.349.1	11435								Ribosomal protein S6 kinase and related proteins	Signal transduction mechanisms	protein kinase activity | ATP binding | protein amino acid phosphorylation | protein-tyrosine kinase activity | protein serine/threonine kinase activity | protein kinase CK2 activity | cAMP-dependent protein kinase activity | cAMP-dependent protein kinase complex | protein kinase CK2 complex | cAMP-dependent protein kinase regulator activity | protein kinase CK2 regulator activity	0.035727	0.40747	0	0.170285	0.391773	0.157729	0.26738	0.074869
gw1.3.617.1	11443											0.035727	0.0339559	0	0.0425713	0.0489716	0	0	3.5438
gw1.31.95.1	11462								FKBP-type peptidyl-prolyl cis-trans isomerase	Posttranslational modification, protein turnover, chaperones	protein folding | peptidyl-prolyl cis-trans isomerase activity | cyclophilin | FK506-sensitive peptidyl-prolyl cis-trans isomerase | cyclophilin-type peptidyl-prolyl cis-trans isomerase activity	0.142908	1.1545	0	0.170285	0.489716	0.315457	0.588235	0.149738
gw1.4.625.1	11470								Kinesin-like protein	Cytoskeleton	microtubule motor activity | ATP binding | microtubule associated complex | microtubule-based movement	0.35727	0.237691	1.64609	0.425713	0.734574	0.368034	0.695187	1.07312
gw1.4.626.1	11471	K18164							Uncharacterized conserved protein	Function unknown		21.2576	12.5637	53.9095	3.53342	4.3095	3.20715	3.52941	7.11255
gw1.3.619.1	11473	K01555	FAH, fahA; fumarylacetoacetase [EC:3.7.1.2]	M00044	Tyrosine degradation, tyrosine => homogentisate [PATH:map00350]	Aromatic amino acid metabolism	Nucleotide and amino acid metabolism	Pathway module	Fumarylacetoacetase	Carbohydrate transport and metabolism	catalytic activity | metabolism | fumarylacetoacetase activity | aromatic amino acid family metabolism	0.428725	0.611205	0	8.72712	10.4799	8.6225	11.9251	9.85775
gw1.2.760.1	11479	K00816							Kynurenine aminotransferase, glutamine transaminase K	Amino acid transport and metabolism	biosynthesis | transferase activity, transferring nitrogenous groups	36.6917	8.3871	76.1317	2.63942	3.2811	2.57624	3.36898	5.24083
gw1.4.627.1	11485	K11438							Arginine N-methyltransferase	General function prediction only	S-adenosylmethionine-dependent methyltransferase activity | rRNA (adenine-N6,N6-)-dimethyltransferase activity | C-terminal protein carboxyl methyltransferase activity | methyltransferase activity | C-methyltransferase activity | N-methyltransferase activity | O-methyltransferase activity | S-methyltransferase activity | RNA methyltransferase activity | mRNA methyltransferase activity | tRNA meth…	13.1833	88.5229	74.0741	47.0413	43.7806	48.7907	48.1283	25.4804
gw1.7.466.1	11487								Kinesin light chain	Cytoskeleton		0.0714541	0.101868	0	0.0851426	0.0979432	0.157729	0.106952	0.0499127
gw1.26.127.1	11520								Monodehydroascorbate/ferredoxin reductase	General function prediction only	electron transport | oxidoreductase activity	0.250089	0.305603	0	2.80971	3.9667	3.47003	4.97326	6.23908
gw1.4.634.1	11529								AAA+-type ATPase	Posttranslational modification, protein turnover, chaperones	nucleotide binding | nucleoside-triphosphatase activity | ATP binding | microtubule-severing ATPase activity	11.2183	4.17657	22.2222	16.1771	19.5886	14.2482	18.9305	8.08585
gw1.75.20.1	11535	K16603							Predicted tubulin-tyrosine ligase	Posttranslational modification, protein turnover, chaperones	tubulin-tyrosine ligase activity | protein modification	0	0	0	0	0	0	0	0
gw1.7.468.1	11569	K01424							Asparaginase	Amino acid transport and metabolism	amino acid metabolism | asparaginase activity	0.250089	0.543294	2.05761	3.95913	4.6523	2.78654	6.09626	11.1305
gw1.10.356.1	11603	K03217	yidC, spoIIIJ, OXA1; YidC/Oxa1 family membrane protein insertase	M00335	Sec (secretion) system [PATH:map03070] [BR:ko02044]	Bacterial secretion system	Environmental information processing	Structural complex	Inner membrane protein translocase involved in respiratory chain assembly	Intracellular trafficking, secretion, and vesicular transport	integral to membrane | protein insertion into membrane	31.0468	4.82173	60.9053	10.7705	12.6836	11.6719	12.7273	17.3446
gw1.5.745.1	11604								Predicted unusual protein kinase	General function prediction only		67.4884	10.017	139.095	3.27799	4.26053	3.62776	2.94118	12.7776
gw1.2.770.1	11607	K11717							Cysteine desulfurase NFS1	Amino acid transport and metabolism	metabolism | transaminase activity | cysteine metabolism | pyridoxal phosphate binding | cysteine desulfurase activity | selenocysteine lyase activity	12.04	118.676	62.1399	75.3938	64.7894	82.9653	96.5775	31.1954
gw1.7.472.1	11609											2.89389	6.0781	7.40741	7.83312	7.78648	7.41325	7.70053	10.0824
gw1.28.113.1	11611	K11293							Histone transcription regulator HIRA, WD repeat superfamily	Transcription	lanosterol synthase activity	1.75063	2.68251	4.52675	11.1963	13.4182	10.1472	14.0107	30.9708
gw1.10.357.1	11634											0.714541	0.713073	0.411523	0.766284	0.832517	1.05152	1.28342	12.6778
gw1.44.64.1	11640											0	0.0339559	0	0.297999	0.244858	0.473186	0.641711	0.124782
gw1.8.399.1	11655								Kinesin light chain	Cytoskeleton		0	0	0	0	0	0	0	0
gw1.45.70.1	11702										cell adhesion | cell-matrix adhesion | integrin complex	0.35727	0.169779	0.823045	11.1111	12.096	12.9863	15.508	0.124782
gw1.4.647.1	11710								Cobalamin synthesis protein	Coenzyme transport and metabolism		7.53841	6.41766	31.2757	24.9894	28.0118	22.9232	31.0695	29.8228
gw1.25.138.1	11722								G protein-coupled receptor kinase	Signal transduction mechanisms	protein kinase activity | ATP binding | protein amino acid phosphorylation | protein-tyrosine kinase activity | protein serine/threonine kinase activity	0.35727	3.90492	0	0.808855	0.881489	1.1041	0.748663	0.149738
gw1.5.756.1	11729								Uncharacterized membrane protein	Function unknown		1.25045	5.70458	13.1687	9.62112	7.78648	7.62355	9.03743	5.44048
gw1.5.761.1	11749	K04638							Huntingtin interacting protein 1 (Hip1) interactor Hippi	Signal transduction mechanisms	protein binding | ATP binding | cellular protein metabolism	0.0714541	0.271647	0	0	0	0	0	0
gw1.11.373.1	11755								Rab6 GTPase activator GAPCenA and related TBC domain proteins	General function prediction only		3.4298	1.25637	18.93	5.1937	5.28893	3.68034	5.18717	4.46718
gw1.5.765.1	11763	K09502							Molecular chaperone (DnaJ superfamily)	Posttranslational modification, protein turnover, chaperones	protein folding | heat shock protein binding | unfolded protein binding	0.035727	0.169779	0	0	0	0.105152	0	0.074869
gw1.3.644.1	11765	K07007										1.14327	1.62988	5.34979	14.6445	14.8384	13.9327	16.5241	10.3818
gw1.7.483.1	11767	K14538							GTPase	General function prediction only	GTP binding	12.7903	102.784	48.1481	50.4896	40.9403	50.0526	50.5348	8.56002
gw1.10.363.1	11777											55.7699	1.86757	204.527	4.93827	8.619	7.88644	10.4813	41.0282
gw1.3.649.1	11784								Phosphatidylinositol 3-phosphate 3-phosphatase myotubularin MTM1	Intracellular trafficking, secretion, and vesicular transport	phosphoprotein phosphatase activity | protein amino acid dephosphorylation | peroxidase activity | response to oxidative stress | inositol or phosphatidylinositol phosphatase activity | phospholipid dephosphorylation	0.178635	0.135823	0	0.0851426	0.0489716	0.0525762	0.106952	4.3424
gw1.5.767.1	11794											10.2179	48.9643	59.2593	55.1724	47.3066	50.1577	51.9251	49.3636
gw1.6.668.1	11801	K00574									S-adenosylmethionine-dependent methyltransferase activity | lipid biosynthesis | cyclopropane-fatty-acyl-phospholipid synthase activity	35.9771	45.1273	18.5185	95.7003	78.7953	101.262	116.471	39.0567
gw1.5.769.1	11816	K06916							Predicted ATPase	General function prediction only	nitrogen fixation | nitrogenase activity	0.893176	0.848896	3.7037	3.4057	3.72184	2.57624	3.26203	4.64188
gw1.1.759.1	11820											1.89353	11.3073	8.64198	1.95828	2.20372	2.15563	1.87166	0.124782
gw1.5.770.1	11829								Ribosomal protein S6 kinase	Signal transduction mechanisms	protein kinase activity | ATP binding | protein amino acid phosphorylation | protein-tyrosine kinase activity | protein serine/threonine kinase activity | protein kinase CK2 activity | cAMP-dependent protein kinase activity | cAMP-dependent protein kinase complex | protein kinase CK2 complex | cAMP-dependent protein kinase regulator activity | protein kinase CK2 regulator activity	0	1.25637	0	0	0	0	0	0.0249563
gw1.3.650.1	11830								Ca2+-dependent phospholipid-binding protein Synaptotagmin, required for synaptic vesicle and secretory granule exocytosis	Signal transduction mechanisms		0.107181	0.339559	0	0.0425713	0	0	0.0534759	0.74869
gw1.9.321.1	11850	K01855							Pseudouridylate synthase	Translation, ribosomal structure and biogenesis	pseudouridylate synthase activity | tRNA processing | pseudouridine synthase activity | lupeol synthase activity | beta-amyrin synthase activity	2.2508	33.4126	27.572	22.5628	19.8335	19.7687	20.5882	7.21238
gw1.3.653.1	11851								Uncharacterized conserved protein	Function unknown		5.32333	2.03735	16.8724	2.25628	2.79138	1.78759	2.45989	3.34415
gw1.14.237.1	11858								Serine/threonine protein phosphatase	Signal transduction mechanisms	protein serine/threonine phosphatase activity | protein amino acid dephosphorylation | protein serine/threonine phosphatase complex | catalytic activity | protein phosphatase type 2A activity | phosphoprotein phosphatase activity | calcium-dependent protein serine/threonine phosphatase activity | magnesium-dependent protein serine/threonine phosphatase activity | magnesium-dependent protein serin…	1.7149	1.52801	0.411523	4.55513	6.75808	4.78444	5.29412	0.249563
gw1.14.238.1	11871	K03979							Predicted GTP-binding protein (ODN superfamily)	General function prediction only	GTP binding	0.785995	6.72326	9.87654	16.6028	15.3281	13.4069	17.0588	3.49389
gw1.1.765.1	11873	K12418							Delta 6-fatty acid desaturase/delta-8 sphingolipid desaturase	Lipid transport and metabolism	oxidoreductase activity | fatty acid desaturation | membrane | oxidoreductase activity, acting on paired donors, with oxidation of a pair of donors resulting in the reduction of molecular oxygen to two molecules of water | linoleoyl-CoA desaturase activity	49.6963	23.0221	59.6708	18.9017	19.5397	19.1903	21.4439	41.3027
gw1.7.492.1	11887										proteolysis and peptidolysis | metallopeptidase activity | aminoacylase activity	33.4405	21.2224	72.8395	21.1154	30.2644	24.816	28.0749	25.6801
gw1.5.775.1	11890										phosphoinositide phospholipase C activity | lipid metabolism | signal transduction | intracellular signaling cascade | proteolysis and peptidolysis | metallopeptidase activity | aminoacylase activity	7.0025	6.92699	10.2881	5.32141	7.10088	6.62461	8.07487	9.13402
gw1.15.221.1	11896	K00058	serA, PHGDH; D-3-phosphoglycerate dehydrogenase [EC:1.1.1.95]	M00020	Serine biosynthesis, glycerate-3P => serine [PATH:map01200 map01230 map00260]	Serine and threonine metabolism	Nucleotide and amino acid metabolism	Pathway module	D-3-phosphoglycerate dehydrogenase, D-isomer-specific 2-hydroxy acid dehydrogenase superfamily	Amino acid transport and metabolism	L-serine biosynthesis | oxidoreductase activity, acting on the CH-OH group of donors, NAD or NADP as acceptor | phosphoglycerate dehydrogenase activity	1.92926	0.271647	2.05761	0.936569	0.685602	1.1041	1.01604	5.98952
gw1.5.777.1	11897	K10779							Predicted DNA helicase, DEAD-box superfamily	General function prediction only	DNA binding | ATP binding | ATP-dependent helicase activity | nucleic acid binding	3.32262	3.15789	5.34979	4.17199	2.9383	3.20715	3.58289	2.54555
gw1.7.493.1	11902	K08294							Mitogen-activated protein kinase kinase (MAP2K)	Signal transduction mechanisms	protein kinase activity | ATP binding | protein amino acid phosphorylation | protein-tyrosine kinase activity | protein serine/threonine kinase activity | transmembrane receptor protein serine/threonine kinase activity | 3-phosphoinositide-dependent protein kinase activity | DNA-dependent protein kinase activity | AMP-activated protein kinase activity | casein kinase activity | casein kinase I ac…	0.571633	0.98472	0.823045	0.595998	0.685602	0.315457	0.588235	0.0998253
gw1.17.212.1	11903								Serine/threonine protein kinase	Signal transduction mechanisms	protein kinase activity | ATP binding | protein amino acid phosphorylation | protein-tyrosine kinase activity | protein serine/threonine kinase activity | protein kinase CK2 activity | cAMP-dependent protein kinase activity | cAMP-dependent protein kinase complex | protein kinase CK2 complex | cAMP-dependent protein kinase regulator activity | protein kinase CK2 regulator activity	32.6188	8.59083	18.93	30.1831	42.3115	27.918	34.385	31.4699
gw1.18.144.1	11909										DNA binding | transcription factor activity | transcription initiation | regulation of transcription, DNA-dependent | sigma factor activity	86.5309	14.2954	136.626	4.04427	4.6523	2.99685	2.6738	3.51884
gw1.5.779.1	11912	K12178							COP9 signalosome, subunit CSN4	Signal transduction mechanisms		16.0057	17.0458	55.144	48.7016	61.3614	49.5794	57.1123	81.7819
gw1.13.288.1	11914								Molecular chaperones HSP70/HSC70, HSP70 superfamily	Posttranslational modification, protein turnover, chaperones	ATP binding	11.4684	1.35823	27.9835	3.95913	4.16259	2.26078	3.36898	5.64013
gw1.6.672.1	11917											0	0.0679117	0	0	0	0	0	0.074869
gw1.45.78.1	11961								Serine/threonine protein phosphatase	Signal transduction mechanisms	catalytic activity | protein phosphatase type 2A activity | phosphoprotein phosphatase activity | calcium-dependent protein serine/threonine phosphatase activity | magnesium-dependent protein serine/threonine phosphatase activity | magnesium-dependent protein serine/threonine phosphatase complex | CTD phosphatase activity | calcium-dependent protein serine/threonine phosphatase regulator activity…	0.0714541	1.12054	0	0.0851426	0.0979432	0.0525762	0	0.0249563
gw1.10.368.1	11962	K14818							Angio-associated migratory cell protein (contains WD40 repeats)	Function unknown	lanosterol synthase activity	13.4691	165.263	109.877	110.728	95.6415	112.671	111.39	23.8333
gw1.3.662.1	11968	K11833							Ubiquitin C-terminal hydrolase	Posttranslational modification, protein turnover, chaperones	cysteine-type endopeptidase activity | ubiquitin thiolesterase activity | ubiquitin-dependent protein catabolism	0	0.0679117	0	0.0851426	0	0.0525762	0	0
gw1.15.223.1	11971								Kinesin light chain	Cytoskeleton		0.0714541	0.237691	0	0	0.0489716	0.157729	0.106952	0.0499127
gw1.2.789.1	11973	K08884							cAMP-dependent protein kinase catalytic subunit (PKA)	Signal transduction mechanisms	protein kinase activity | ATP binding | protein amino acid phosphorylation | protein-tyrosine kinase activity | protein serine/threonine kinase activity	0.392997	0.373514	0.823045	1.06428	0.783546	0.736067	0.909091	0.324432
gw1.3.663.1	11974								Cysteine proteinase Cathepsin L	Posttranslational modification, protein turnover, chaperones	cysteine-type endopeptidase activity | proteolysis and peptidolysis | cysteine-type peptidase activity | carboxypeptidase A activity | cathepsin L activity	0	0.882852	0	0	0	0	0.0534759	0.0499127
gw1.1.770.1	11978								Molecular chaperone (DnaJ superfamily)	Posttranslational modification, protein turnover, chaperones	protein folding | heat shock protein binding | unfolded protein binding	0.035727	0.101868	0	0	0	0	0	0.124782
gw1.3.664.1	11979	K00799							Intracellular Cl- channel CLIC, contains GST domain	Inorganic ion transport and metabolism	valine-tRNA ligase activity	2.07217	4.71986	9.0535	0.383142	0.146915	0.368034	0.481283	1.87172
gw1.2.793.1	11983	K04487							Cysteine desulfurase NFS1	Amino acid transport and metabolism	metabolism | transaminase activity | selenocysteine lyase activity	1.57199	3.59932	11.1111	3.61856	4.55436	4.57413	5.13369	10.5316
gw1.2.794.1	11991								Kynurenine aminotransferase, glutamine transaminase K	Amino acid transport and metabolism	biosynthesis | 1-aminocyclopropane-1-carboxylate synthase activity | catalytic activity | transferase activity, transferring nitrogenous groups | transaminase activity | 6-aminohexanoate transaminase activity | aspartate-2-keto-4-methylthiobutyrate transaminase activity	3.17971	2.6146	9.0535	8.51426	9.99021	6.94006	9.41176	9.83279
gw1.4.669.1	12010	K00589	MET1; uroporphyrin-III C-methyltransferase [EC:2.1.1.107]	M00121	Heme biosynthesis, glutamate => protoheme/siroheme [PATH:map00860]	Cofactor and vitamin biosynthesis	Nucleotide and amino acid metabolism	Pathway module	Uroporphyrin III methyltransferase	Coenzyme transport and metabolism	metabolism | methyltransferase activity | porphyrin biosynthesis | uroporphyrin-III C-methyltransferase activity	0.0714541	0	0.411523	0.0851426	0.146915	0.0525762	0.160428	0.773646
gw1.15.226.1	12024								K+-channel ERG and related proteins, contain PAS/PAC sensor domain	Signal transduction mechanisms	cAMP-dependent protein kinase complex | protein amino acid phosphorylation | cAMP-dependent protein kinase regulator activity	0.0714541	2.0034	0	0.0425713	0	0.0525762	0.0534759	0.199651
gw1.49.2.1	12050								FOG: Leucine rich repeat	General function prediction only		0	0	0	0	0	0	0	0
gw1.34.93.1	12054								Leucine permease transcriptional regulator	Transcription		21.1504	5.70458	28.3951	24.9042	26.5426	24.9211	28.5027	26.1293
gw1.5.788.1	12055								Ubiquitin protein ligase RSP5/NEDD4	Posttranslational modification, protein turnover, chaperones	ubiquitin-protein ligase activity | intracellular | protein modification | ubiquitin cycle	0.678814	0.509338	2.46914	1.36228	1.61606	2.26078	1.92513	13.1021
gw1.31.102.1	12057	K07566							RNA binding/translational regulation protein of the SUA5 family	Translation, ribosomal structure and biogenesis	molecular function unknown	2.96534	40.3396	46.9136	16.4325	17.0911	17.0873	18.6096	9.70801
gw1.1.780.1	12062										catalytic activity | metabolism | galactonate dehydratase activity	0.142908	0	0	0.127714	0.0489716	0.105152	0.160428	0
gw1.66.17.1	12099								Mitogen-activated protein kinase	Signal transduction mechanisms	protein kinase activity | ATP binding | protein amino acid phosphorylation | protein-tyrosine kinase activity | protein serine/threonine kinase activity	0.0714541	0.101868	0.823045	0.127714	0.0489716	0.105152	0.106952	0.374345
gw1.11.377.1	12100										protein binding | proteolysis and peptidolysis | serine-type peptidase activity | C-terminal processing peptidase activity	1.3219	1.90153	2.88066	4.0017	4.9951	4.62671	6.20321	31.445
gw1.12.350.1	12112	K03313									sodium ion transport | regulation of pH | integral to membrane	2.71526	3.49745	2.46914	39.0805	43.3888	40.1157	71.0695	40.9284
gw1.4.674.1	12123	K01883	CARS, cysS; cysteinyl-tRNA synthetase [EC:6.1.1.16]	M00360	Aminoacyl-tRNA biosynthesis, prokaryotes [PATH:map00970]	Aminoacyl tRNA	Metabolism	Functional set	Cysteinyl-tRNA synthetase	Translation, ribosomal structure and biogenesis	transcription factor activity | regulation of transcription, DNA-dependent | cysteine-tRNA ligase activity | ATP binding | cysteinyl-tRNA aminoacylation	26.3308	7.30051	65.8436	7.27969	8.12929	8.04416	7.00535	11.4799
gw1.2.804.1	12131	K03284									membrane | metal ion transport | metal ion transporter activity	0.178635	3.19185	0	0.0851426	0.146915	0	0.160428	0.0499127
gw1.10.374.1	12141	K00731	C1GALT1; glycoprotein-N-acetylgalactosamine 3-beta-galactosyltransferase [EC:2.4.1.122]	M00056	O-glycan biosynthesis, mucin type core [PATH:map00512]	Glycan metabolism	Carbohydrate and lipid metabolism	Pathway module	Galactosyltransferases	Carbohydrate transport and metabolism	glycoprotein-N-acetylgalactosamine 3-beta-galactosyltransferase activity	7.75277	1.39219	13.9918	10.2597	10.382	9.98948	10.8021	7.81133
gw1.7.506.1	12147										catalytic activity | iron ion binding	4.7517	24.5161	30.4527	23.7548	21.7434	17.4553	21.1765	8.01098
gw1.22.133.1	12150								Phosphatidylinositol-4-phosphate 5-kinase	Signal transduction mechanisms		0.035727	0	0	0.0851426	0.146915	0.0525762	0.0534759	0
gw1.129.3.1	12151	K00058	serA, PHGDH; D-3-phosphoglycerate dehydrogenase [EC:1.1.1.95]	M00020	Serine biosynthesis, glycerate-3P => serine [PATH:map01200 map01230 map00260]	Serine and threonine metabolism	Nucleotide and amino acid metabolism	Pathway module	D-3-phosphoglycerate dehydrogenase, D-isomer-specific 2-hydroxy acid dehydrogenase superfamily	Amino acid transport and metabolism	L-serine biosynthesis | oxidoreductase activity, acting on the CH-OH group of donors, NAD or NADP as acceptor | phosphoglycerate dehydrogenase activity	26.6881	2.27504	32.9218	12.516	10.284	10.9884	12.5668	5.83978
gw1.1.789.1	12165								Phosphatidylinositol transfer protein SEC14 and related proteins	Lipid transport and metabolism	transporter activity | intracellular | transport | protein tyrosine phosphatase activity | prenylated protein tyrosine phosphatase activity	0.214362	0.203735	0.411523	0.170285	0.195886	0.157729	0.320856	0.074869
gw1.6.684.1	12176	K07444									molecular function unknown | DNA binding | DNA methylation | N-methyltransferase activity	0.142908	1.35823	2.88066	7.27969	8.12929	7.46583	9.73262	6.01447
gw1.2.815.1	12227								Mitochondrial Fe2+ transporter MMT1 and related transporters (cation diffusion facilitator superfamily)	Inorganic ion transport and metabolism	cation transport | cation transporter activity | membrane	0.428725	2.78438	0.411523	0.297999	0.342801	0.0525762	0.106952	0.499127
gw1.5.800.1	12238	K07568									catalytic activity | queuosine biosynthesis | dihydroneopterin triphosphate 2'-epimerase activity | N-acylmannosamine-6-phosphate 2-epimerase activity | isomerase activity	6.57378	10.8319	25.9259	14.602	13.4182	14.6162	16.1497	8.33541
gw1.8.422.1	12241	K15429							tRNA modification enzyme	RNA processing and modification		5.53769	45.2632	36.214	30.0979	24.4858	27.0242	29.7326	13.5263
gw1.10.377.1	12244										photosynthesis light harvesting | membrane	12.6474	0.441426	3.29218	47.0413	62.7816	65.5626	95.6684	249.364
gw1.7.509.1	12246											0.392997	3.66723	0	1.14943	1.32223	1.52471	1.49733	0.074869
gw1.16.232.1	12250								Guanine nucleotide-binding protein	General function prediction only		0.285816	0.40747	2.05761	2.42656	2.84035	2.05047	3.79679	3.91814
gw1.13.292.1	12251								AAA+-type ATPase	Posttranslational modification, protein turnover, chaperones	nucleotide binding | nucleoside-triphosphatase activity | ATP binding | microtubule-severing ATPase activity	4.18006	1.7657	2.88066	8.34398	11.3614	10.5152	11.7647	18.3679
gw1.9.333.1	12252								Predicted seven transmembrane receptor - rhodopsin family	Signal transduction mechanisms		1.50054	11.8166	15.6379	8.93997	10.5289	10.9359	11.6578	16.9453
gw1.14.251.1	12262								MEKK and related serine/threonine protein kinases	Signal transduction mechanisms	protein kinase activity | ATP binding | protein amino acid phosphorylation | protein-tyrosine kinase activity | protein serine/threonine kinase activity	0.250089	1.49406	0.411523	1.44742	1.27326	2.05047	1.76471	0.648864
gw1.23.158.1	12283	K06173							Pseudouridylate synthase	Translation, ribosomal structure and biogenesis	pseudouridylate synthase activity | tRNA processing | pseudouridine synthase activity | tRNA-pseudouridine synthase activity	1.00036	22.3769	13.9918	21.5411	19.3928	19.2955	21.9251	18.1432
gw1.13.295.1	12320	K00940	E2.7.4.6, ndk; nucleoside-diphosphate kinase [EC:2.7.4.6]	M00049	Adenine ribonucleotide biosynthesis, IMP => ADP,ATP [PATH:map00230]	Purine metabolism	Nucleotide and amino acid metabolism	Pathway module	Nucleoside diphosphate kinase	Nucleotide transport and metabolism	nucleoside-diphosphate kinase activity | ATP binding | GTP biosynthesis | UTP biosynthesis | CTP biosynthesis	0.035727	0.203735	0	0.170285	0.195886	0.105152	0.213904	0
gw1.45.83.1	12328								AAA+-type ATPase	Posttranslational modification, protein turnover, chaperones	nucleotide binding | nucleoside-triphosphatase activity | ATP binding	7.64559	3.53141	13.5802	6.89655	9.40255	7.93901	9.14439	9.55827
gw1.9.336.1	12336								Ribosomal protein S6 kinase and related proteins	Signal transduction mechanisms	protein kinase activity | ATP binding | protein amino acid phosphorylation | protein serine/threonine kinase activity	0.107181	0.0679117	0	0	0	0	0	7.83629
gw1.29.112.1	12344								tRNA uracil-5-methyltransferase and related tRNA-modifying enzymes	Translation, ribosomal structure and biogenesis	S-adenosylmethionine-dependent methyltransferase activity | RNA binding | RNA processing | RNA methyltransferase activity	1.78635	13.3447	11.5226	11.2814	12.145	8.78023	10.4813	5.5403
gw1.22.136.1	12350	K00869	E2.7.1.36, MVK, mvaK1; mevalonate kinase [EC:2.7.1.36]	M00095	C5 isoprenoid biosynthesis, mevalonate pathway [PATH:map00900]	Terpenoid backbone biosynthesis	Carbohydrate and lipid metabolism	Pathway module	Mevalonate kinase MVK/ERG12	Lipid transport and metabolism	ATP binding | metabolism | kinase activity | phosphorylation | cytoplasm | phosphotransferase activity, alcohol group as acceptor | mevalonate kinase activity	15.2912	15.7555	23.4568	14.2188	17.6787	12.2503	19.8396	31.3202
gw1.4.682.1	12353								Predicted phosphatase	General function prediction only	catalytic activity | metabolism | hydrolase activity	0.0714541	0.135823	0.411523	0.0425713	0	0.0525762	0	0.0249563
gw1.1.807.1	12362	K05768							Actin regulatory proteins (gelsolin/villin family)	Cytoskeleton	actin binding	0	0	0	0.0425713	0.0489716	0.0525762	0.0534759	0.0499127
gw1.19.144.1	12363	K08092									metabolism | oxidoreductase activity	0.035727	0.135823	0	0.170285	0.0489716	0	0.106952	0
gw1.2.828.1	12382								Chitinase	Carbohydrate transport and metabolism	metabolism | hydrolase activity | hydrolase activity, hydrolyzing O-glycosyl compounds | murein transglycosylase B activity | mannosidase activity | mannosyl-oligosaccharide mannosidase activity | galactosidase activity | glucosidase activity | trehalase activity | fucosidase activity | hexosaminidase activity | amylase activity	0	0.101868	0	0.0425713	0.195886	0.105152	0.0534759	1.5972
gw1.2.829.1	12385								Junctional membrane complex protein Junctophilin and related MORN repeat proteins	General function prediction only		0	0	0	0	0.0489716	0	0	0
gw1.10.383.1	12403								Transporter, ABC superfamily (Breast cancer resistance protein)	Secondary metabolites biosynthesis, transport and catabolism	ATP binding | ATPase activity | nucleotide binding | nucleoside-triphosphatase activity	0.035727	0.135823	0	0.0851426	0.29383	0.105152	0.160428	6.53856
gw1.1.810.1	12409								Phosphatidylinositol-4-phosphate 5-kinase	Signal transduction mechanisms		0.107181	0.57725	0.411523	0.0425713	0.0489716	0.368034	0.26738	0
gw1.4.687.1	12414	K01599	hemE, UROD; uroporphyrinogen decarboxylase [EC:4.1.1.37]	M00121	Heme biosynthesis, glutamate => protoheme/siroheme [PATH:map00860]	Cofactor and vitamin biosynthesis	Nucleotide and amino acid metabolism	Pathway module	Uroporphyrinogen decarboxylase	Coenzyme transport and metabolism	uroporphyrinogen decarboxylase activity | porphyrin biosynthesis	0.714541	0.169779	1.23457	20.5194	20.5191	16.6667	21.6043	73.0222
gw1.17.218.1	12429	K06125	COQ2; 4-hydroxybenzoate hexaprenyltransferase [EC:2.5.1.-]	M00128	Ubiquinone biosynthesis, eukaryotes, chorismate => ubiquinone [PATH:map00130]	Cofactor and vitamin biosynthesis	Nucleotide and amino acid metabolism	Pathway module	Para-hydroxybenzoate-polyprenyl transferase	Coenzyme transport and metabolism	prenyltransferase activity | integral to membrane | biosynthesis | protein farnesyltransferase activity | protein geranylgeranyltransferase activity | CAAX-protein geranylgeranyltransferase activity | Rab-protein geranylgeranyltransferase activity | protein prenyltransferase activity | 4-hydroxybenzoate octaprenyltransferase activity | protoheme IX farnesyltransferase activity | 1,4-dihydroxy-2-n…	6.78814	0.611205	7.40741	2.17114	2.35064	2.10305	2.13904	2.89493
gw1.16.237.1	12439								Phosphatidylinositol-4-phosphate 5-kinase	Signal transduction mechanisms		0.035727	0.645161	0	0.0425713	0.0489716	0	0	0.0998253
gw1.7.511.1	12440										UDP-galactopyranose mutase activity | lipopolysaccharide biosynthesis	0	0	0	0	0	0	0	0
gw1.74.8.1	12447								Biotin synthase	Coenzyme transport and metabolism	catalytic activity | iron ion binding | biotin synthase activity	0.142908	0	0.411523	0.553427	0.832517	0.893796	0.802139	2.09633
gw1.2.839.1	12470								AAA+-type ATPase	Posttranslational modification, protein turnover, chaperones	nucleotide binding | nucleoside-triphosphatase activity | ATP binding | ATP-dependent DNA helicase activity | ATP-dependent RNA helicase activity | ATP-dependent helicase activity | DNA-dependent ATPase activity | RNA-dependent ATPase activity | protein-transporting ATPase activity | DNA translocase activity | ATPase activity | single-stranded DNA-dependent ATP-dependent DNA helicase activity | A…	4.89461	1.35823	16.0494	1.02171	0.391773	0.578339	0.802139	2.99476
gw1.2.840.1	12473	K05868							Cyclin B and related kinase-activating proteins	Cell cycle control, cell division, chromosome partitioning	regulation of cell cycle | nucleus	6.68096	1.52801	4.11523	4.42742	6.56219	5.5205	7.96791	3.44397
gw1.31.112.1	12476								Phosphatidylinositol-4-phosphate 5-kinase	Signal transduction mechanisms		0.0714541	0	0	0	0	0	0.106952	0.0249563
gw1.2.842.1	12482	K13761							Cyclic nucleotide phosphodiesterase	Signal transduction mechanisms	3',5'-cyclic-nucleotide phosphodiesterase activity | signal transduction | catalytic activity	0.285816	7.36842	0	0.0851426	0.0489716	0.210305	0.106952	0.299476
gw1.23.162.1	12494								Voltage-gated shaker-like K+ channel, subunit beta/KCNAB	Energy production and conversion	transporter activity | transport | oxidoreductase activity | C-3 sterol dehydrogenase (C-4 sterol decarboxylase) activity | 3-keto sterol reductase activity | isocitrate dehydrogenase activity | mevaldate reductase activity | gluconate dehydrogenase activity | steroid dehydrogenase activity | oxidoreductase activity, acting on the CH-OH group of donors, NAD or NADP as acceptor | epoxide dehydroge…	3.07253	3.49745	7.40741	7.32226	7.29677	7.88644	9.51872	10.7562
gw1.1.818.1	12499								O-linked N-acetylglucosamine transferase OGT	Signal transduction mechanisms		0.035727	1.62988	0	0	0	0	0	0
gw1.8.426.1	12504	K15283							Glucose-6-phosphate/phosphate and phosphoenolpyruvate/phosphate antiporter	Carbohydrate transport and metabolism		16.6131	0.271647	6.99588	1.70285	0.783546	1.15668	1.71123	4.64188
gw1.6.703.1	12514								Kinesin (KAR3 subfamily)	Cytoskeleton	microtubule motor activity | ATP binding | microtubule associated complex | microtubule-based movement | ATP-dependent DNA helicase activity | ATP-dependent RNA helicase activity | ATP-dependent helicase activity | DNA-dependent ATPase activity | RNA-dependent ATPase activity | protein-transporting ATPase activity | DNA translocase activity | ATPase activity | single-stranded DNA-dependent ATP-de…	0.535906	0.101868	0	0.255428	0.29383	0.368034	0.909091	1.07312
gw1.1.820.1	12519	K15283							Glucose-6-phosphate/phosphate and phosphoenolpyruvate/phosphate antiporter	Carbohydrate transport and metabolism		4.68024	0.271647	11.1111	5.53427	6.12145	6.25657	8.02139	23.1096
gw1.125.4.1	12526	K02835							Mitochondrial polypeptide chain release factor	Translation, ribosomal structure and biogenesis	translation release factor activity | translational termination | aminoacyl-tRNA hydrolase activity	8.11004	3.56537	9.87654	10.132	9.89226	6.78233	9.62567	4.94135
gw1.5.825.1	12528								Sulfatases	Carbohydrate transport and metabolism	metabolism | sulfuric ester hydrolase activity | N-acetylglucosamine-6-sulfatase activity	0.428725	0.0339559	0.823045	2.89485	3.81978	1.89274	3.95722	4.59196
gw1.6.704.1	12530	K06941									molecular function unknown | catalytic activity | iron ion binding	11.4327	56.944	82.716	74.1166	76.1019	75.0263	77.5936	53.6811
gw1.51.49.1	12533								cAMP-dependent protein kinase types I and II, regulatory subunit	Signal transduction mechanisms	cAMP-dependent protein kinase complex | protein amino acid phosphorylation | cAMP-dependent protein kinase regulator activity | protein kinase activity | protein kinase CK2 activity | cAMP-dependent protein kinase activity | protein kinase CK2 complex | protein kinase CK2 regulator activity	0.035727	0	0.411523	0.0425713	0.146915	0.0525762	0	0.27452
gw1.3.709.1	12548	K03438							Putative SAM dependent methyltransferases	General function prediction only	methyltransferase activity | rRNA (adenine-N6,N6-)-dimethyltransferase activity | C-terminal protein carboxyl methyltransferase activity | C-methyltransferase activity | N-methyltransferase activity | O-methyltransferase activity | S-methyltransferase activity | RNA methyltransferase activity | mRNA methyltransferase activity | tRNA methyltransferase activity | protein methyltransferase activity …	0	0.135823	0.411523	0.255428	0.29383	0.315457	0.26738	0.973297
gw1.2.844.1	12561										DNA binding | transcription factor activity | transcription initiation | regulation of transcription, DNA-dependent | sigma factor activity	0.857449	0.271647	2.46914	10.0894	14.2507	11.4616	17.2727	51.1355
gw1.4.693.1	12568								Transporter, ABC superfamily (Breast cancer resistance protein)	Secondary metabolites biosynthesis, transport and catabolism	ATP binding | ATPase activity	0.035727	0	0	0.0425713	0.0489716	0	0.0534759	10.9808
gw1.103.3.1	12569								Cytoplasmic exosomal RNA helicase SKI2, DEAD-box superfamily	RNA processing and modification	ATP binding | ATP-dependent helicase activity | nucleic acid binding | helicase activity	2.53662	0.950764	2.88066	1.14943	1.22429	0.946372	1.39037	2.82006
gw1.6.706.1	12570	K05290							Gpi-anchor transamidase	Posttranslational modification, protein turnover, chaperones	legumain activity | cysteine-type endopeptidase activity | proteolysis and peptidolysis | GPI-anchor transamidase activity | hydrolase activity | regulation of hydrolase activity	1.21472	0.543294	2.46914	3.7037	4.94613	3.68034	4.75936	2.77015
gw1.6.707.1	12574								Uncharacterized conserved protein, contains WD40 repeats	Function unknown		9.96785	2.6146	27.9835	8.5994	10.284	8.14932	9.51872	11.5548
gw1.7.522.1	12582								Predicted seven transmembrane receptor - rhodopsin family	Signal transduction mechanisms		36.5845	40.1358	36.6255	13.4951	13.9569	12.5657	13.4759	14.9488
gw1.8.431.1	12585											0.035727	0.0679117	0	0	0	0	0	0.0499127
gw1.45.84.1	12587								cAMP-dependent protein kinase catalytic subunit (PKA)	Signal transduction mechanisms	protein kinase activity | ATP binding | protein amino acid phosphorylation | protein-tyrosine kinase activity | protein serine/threonine kinase activity	0.142908	5.05942	0	0.127714	0.0979432	0.0525762	0.160428	0.074869
gw1.11.386.1	12599								Flavonol reductase/cinnamoyl-CoA reductase	Defense mechanisms		0	0	0	0.0425713	0.0979432	0.0525762	0.0534759	0
gw1.35.99.1	12619	K11414							Sirtuin 4 and related class II sirtuins (SIR2 family)	Transcription	DNA binding | chromatin silencing complex | chromatin silencing | regulation of transcription, DNA-dependent | histone deacetylase activity | protein N-terminal asparagine amidohydrolase activity | UDP-3-O-[3-hydroxymyristoyl] N-acetylglucosamine deacetylase activity | succinylglutamate desuccinylase activity | hydrolase activity, acting on carbon-nitrogen (but not peptide) bonds, in linear amide…	5.71633	3.83701	5.34979	3.19285	3.42801	3.62776	4.59893	3.59371
gw1.3.714.1	12623	K14717							Zinc transporter and related ZIP domain-containing proteins	Inorganic ion transport and metabolism	membrane | metal ion transport | metal ion transporter activity	7.85995	3.36163	27.9835	7.40741	7.88443	8.20189	12.246	15.2483
gw1.4.698.1	12634	K01578							Malonyl-CoA decarboxylase	Carbohydrate transport and metabolism	fatty acid biosynthesis | malonyl-CoA decarboxylase activity	0.500179	0	2.46914	0.63857	0.587659	0.473186	1.17647	1.14799
gw1.25.147.1	12637	K10743							Ribonuclease HI	Replication, recombination and repair	RNA binding | ribonuclease H activity | ribonuclease H1 activity	4.07288	2.95416	25.1029	11.4091	14.9363	12.1451	17.0588	13.4515
gw1.6.711.1	12663	K08884							Ca2+/calmodulin-dependent protein kinase, EF-Hand protein superfamily	Signal transduction mechanisms	protein kinase activity | ATP binding | protein amino acid phosphorylation | protein-tyrosine kinase activity | protein serine/threonine kinase activity	11.7542	62.5127	55.144	15.9217	19.2458	15.142	19.9465	16.8705
gw1.17.223.1	12664	K00133	asd; aspartate-semialdehyde dehydrogenase [EC:1.2.1.11]	M00018	Threonine biosynthesis, aspartate => homoserine => threonine [PATH:map01230 map00260]	Serine and threonine metabolism	Nucleotide and amino acid metabolism	Pathway module	Aspartate-semialdehyde dehydrogenase	Amino acid transport and metabolism	cytoplasm | amino acid metabolism | oxidoreductase activity, acting on the aldehyde or oxo group of donors, NAD or NADP as acceptor | NAD binding | aspartate-semialdehyde dehydrogenase activity	33.905	8.55688	54.7325	5.36398	6.61117	6.09884	6.47059	4.59196
gw1.4.700.1	12693								Serine/threonine protein kinase	Signal transduction mechanisms	protein kinase activity | ATP binding | protein amino acid phosphorylation | protein-tyrosine kinase activity | protein serine/threonine kinase activity | transmembrane receptor protein serine/threonine kinase activity | 3-phosphoinositide-dependent protein kinase activity | DNA-dependent protein kinase activity | AMP-activated protein kinase activity | casein kinase activity | casein kinase I ac…	0	0.0339559	0.823045	0	0	0	0.0534759	0
gw1.19.152.1	12696								Cyclin L	General function prediction only	regulation of cell cycle	7.25259	15.2801	31.2757	21.7114	23.8492	19.1903	20.6952	33.3916
gw1.8.440.1	12712								Ca2+/calmodulin-dependent protein kinase, EF-Hand protein superfamily	Signal transduction mechanisms	protein kinase activity | ATP binding | protein amino acid phosphorylation | protein-tyrosine kinase activity | protein serine/threonine kinase activity	0	0	0	0	0	0	0	0
gw1.6.714.1	12714	K01990	ABC-2.A; ABC-2 type transport system ATP-binding protein	M00254	ABC-2 type transport system [BR:ko02000]	ABC-2 type and other transport systems	Environmental information processing	Structural complex	Lipid exporter ABCA1 and related proteins, ABC superfamily	Lipid transport and metabolism	ATP binding | ATPase activity | nucleotide binding | nucleoside-triphosphatase activity	60.8432	6.34975	24.2798	3.27799	4.55436	1.89274	1.92513	6.03943
gw1.398.3.1	12738	K15305							Uncharacterized conserved protein	Function unknown	serine carboxypeptidase activity | proteolysis and peptidolysis	2.00071	0.135823	1.64609	6.64112	6.51322	8.30705	6.47059	1.04817
gw1.6.717.1	12783	K01179									hydrolase activity, hydrolyzing O-glycosyl compounds | carbohydrate metabolism	671.025	58.472	210.288	493.997	828.942	468.98	668.984	302.92
gw1.7.534.1	12795	K00090							Glyoxylate/hydroxypyruvate reductase (D-isomer-specific 2-hydroxy acid dehydrogenase superfamily)	Energy production and conversion	L-serine biosynthesis | oxidoreductase activity, acting on the CH-OH group of donors, NAD or NADP as acceptor | glyoxylate reductase (NADP) activity	0.285816	0.679117	0	0.297999	0.636631	0.368034	0.588235	0
gw1.248.6.1	12800											6.21651	2.88625	21.3992	18.7314	18.0705	18.5594	19.3048	5.44048
gw1.5.842.1	12803										proteolysis and peptidolysis | peptidase activity	159.057	18.5399	239.095	1.83057	1.0284	1.05152	0.962567	14.1253
gw1.8.448.1	12804										aminocarboxymuconate-semialdehyde decarboxylase activity | metabolism	0.035727	0.169779	0	0.170285	0	0	0.0534759	3.3691
gw1.1.837.1	12817								MEKK and related serine/threonine protein kinases	Signal transduction mechanisms	protein kinase activity | ATP binding | protein amino acid phosphorylation | protein-tyrosine kinase activity | protein serine/threonine kinase activity	0	0.271647	0	0	0	0	0	1.97155
gw1.133.2.1	12818	K08790							NDR and related serine/threonine kinases	General function prediction only	protein kinase activity | ATP binding | protein amino acid phosphorylation | protein-tyrosine kinase activity | protein serine/threonine kinase activity	10.9325	6.0781	11.5226	30.8216	41.5769	31.756	37.1658	6.03943
gw1.25.148.1	12834	K04739							cAMP-dependent protein kinase types I and II, regulatory subunit	Signal transduction mechanisms	cAMP-dependent protein kinase complex | protein amino acid phosphorylation | cAMP-dependent protein kinase regulator activity | protein kinase activity | protein kinase CK2 activity | cAMP-dependent protein kinase activity | protein kinase CK2 complex | protein kinase CK2 regulator activity	0.250089	0.271647	0	0	0.0979432	0.105152	0.106952	8.06089
gw1.9.351.1	12844	K05539							tRNA-dihydrouridine synthase	Translation, ribosomal structure and biogenesis	tRNA processing | oxidoreductase activity | FAD binding | regulation of oxidoreductase activity	7.9314	34.635	38.2716	31.2473	27.522	33.0705	29.6791	16.1218
gw1.6.724.1	12856								Ca2+/calmodulin-dependent protein kinase, EF-Hand protein superfamily	Signal transduction mechanisms	protein kinase activity | ATP binding | protein amino acid phosphorylation | protein-tyrosine kinase activity | protein serine/threonine kinase activity	0	0.0339559	0	0	0	0	0	0
gw1.5.850.1	12877	K00344							Predicted quinone oxidoreductase	Energy production and conversion	zinc ion binding | oxidoreductase activity | NADPH:quinone reductase activity	22.3651	2.27504	65.8436	15.9642	18.1685	20.347	24.8663	115.897
gw1.8.451.1	12902								Cobalamin synthesis protein	Coenzyme transport and metabolism		0.035727	0.747029	0	0.0851426	0.0489716	0.0525762	0.106952	0.0249563
gw1.21.191.1	12910								SAM-dependent methyltransferases	Lipid transport and metabolism	S-adenosylmethionine-dependent methyltransferase activity | methyltransferase activity | tocopherol O-methyltransferase activity	254.627	29.6774	546.914	24.6914	27.8159	25.3943	33.7968	41.7769
gw1.4.710.1	12914								Glutaredoxin-related protein	Posttranslational modification, protein turnover, chaperones	electron transporter activity | electron transport	6.32369	9.43973	40.3292	24.7765	25.6121	20.1893	23.7968	30.5216
gw1.16.248.1	12916								Cobalamin synthesis protein	Coenzyme transport and metabolism		4.53733	4.10866	20.9877	33.0353	32.762	39.3796	40.3743	23.9581
gw1.1.847.1	12944								Cobalamin synthesis protein	Coenzyme transport and metabolism		7.10968	24.7878	42.7984	63.4738	68.6092	72.9232	86.2567	82.4557
gw1.3.730.1	12951	K05004							Inward rectifier K+ channel	Inorganic ion transport and metabolism	potassium channel activity | potassium ion transport | membrane | inward rectifier potassium channel activity	0.035727	0.373514	0	0.127714	0	0	0.213904	0.174694
gw1.23.170.1	12956								Dimeric dihydrodiol dehydrogenase	Carbohydrate transport and metabolism	electron transport | metabolism | oxidoreductase activity	2.85816	0.305603	8.64198	3.36313	4.50539	2.62881	3.52941	9.83279
gw1.2.878.1	12957	K06961							rRNA processing protein	Translation, ribosomal structure and biogenesis		7.7885	160.815	88.4774	93.4014	72.0372	104.154	87.0053	23.4839
gw1.14.266.1	12964								Zinc-binding oxidoreductase	Energy production and conversion	zinc ion binding | oxidoreductase activity | NADPH:quinone reductase activity	0.142908	5.33107	2.88066	3.53342	4.01567	3.52261	5.5615	8.26054
gw1.5.853.1	12967								Uncharacterized conserved protein	Function unknown		0.142908	0.169779	0	0.553427	0.587659	0.525762	0.748663	0
gw1.6.730.1	12971								cAMP-dependent protein kinase types I and II, regulatory subunit	Signal transduction mechanisms	cAMP-dependent protein kinase complex | protein amino acid phosphorylation | cAMP-dependent protein kinase regulator activity | transmembrane receptor protein serine/threonine kinase activity | 3-phosphoinositide-dependent protein kinase activity | DNA-dependent protein kinase activity | AMP-activated protein kinase activity | casein kinase activity | casein kinase I activity | calmodulin regulat…	0.0714541	0.0339559	0	0	0.0489716	0	0	0.0998253
gw1.28.130.1	12972								Kinesin (KAR3 subfamily)	Cytoskeleton	microtubule motor activity | ATP binding | microtubule associated complex | microtubule-based movement | ATP-dependent DNA helicase activity | ATP-dependent RNA helicase activity | ATP-dependent helicase activity | DNA-dependent ATPase activity | RNA-dependent ATPase activity | protein-transporting ATPase activity | DNA translocase activity | ATPase activity | single-stranded DNA-dependent ATP-de…	0.392997	1.12054	0.411523	0.97914	0.881489	0.893796	0.748663	0.124782
gw1.17.230.1	12975	K07019							Alpha/beta hydrolase	General function prediction only	catalytic activity	24.0086	1.90153	44.0329	0.0851426	0.195886	0.262881	0.26738	2.29598
gw1.10.392.1	12986								FOG: Leucine rich repeat	General function prediction only		0.035727	0.203735	0	0	0.0979432	0	0.106952	0.0249563
gw1.8.454.1	12990	K08568							Cysteine proteinase Cathepsin L	Posttranslational modification, protein turnover, chaperones	cysteine-type endopeptidase activity | proteolysis and peptidolysis | cysteine-type peptidase activity	106.895	28.9304	298.354	92.7629	85.1616	116.141	118.289	71.1006
gw1.19.157.1	13007								Ca2+/calmodulin-dependent protein kinase, EF-Hand protein superfamily	Signal transduction mechanisms	protein kinase activity | ATP binding | protein amino acid phosphorylation | protein-tyrosine kinase activity | protein serine/threonine kinase activity	0.107181	0.611205	0.823045	0.255428	0.244858	0.262881	0.213904	5.04118
gw1.8.456.1	13024	K05542							tRNA-dihydrouridine synthase	Translation, ribosomal structure and biogenesis	tRNA processing | oxidoreductase activity | FAD binding | regulation of oxidoreductase activity	0.571633	0.339559	4.52675	0.766284	0.832517	0.630915	0.909091	0.898428
gw1.3.737.1	13028								UDP-glucose:glycoprotein glucosyltransferase	Carbohydrate transport and metabolism		1.60772	7.02886	6.17284	11.622	11.4104	12.5131	14.385	59.2713
gw1.9.355.1	13029	K04739							cAMP-dependent protein kinase types I and II, regulatory subunit	Signal transduction mechanisms	cAMP-dependent protein kinase complex | protein amino acid phosphorylation | cAMP-dependent protein kinase regulator activity | protein kinase activity | protein kinase CK2 activity | cAMP-dependent protein kinase activity | protein kinase CK2 complex | protein kinase CK2 regulator activity	0.0714541	0.203735	0	0.0425713	0.146915	0.105152	0.160428	0.299476
gw1.4.720.1	13083											4.25152	1.05263	9.0535	2.59685	4.01567	3.04942	3.36898	0.324432
gw1.57.17.1	13086								FOG: Leucine rich repeat	General function prediction only		0	0	0	0	0	0	0	0
gw1.17.238.1	13102	K12584							Uncharacterized conserved protein	Function unknown	ATP binding | ATPase activity | GPI-anchor transamidase activity | hydrolase activity | regulation of hydrolase activity	0.750268	0.0339559	0.411523	0.893997	0.832517	0.893796	1.39037	1.1979
gw1.2.890.1	13109								Histone deacetylase complex, catalytic component HDA1	Chromatin structure and dynamics		1.53626	5.16129	5.76132	2.42656	3.37904	2.99685	4.17112	5.78987
gw1.7.552.1	13121								cAMP-dependent protein kinase catalytic subunit (PKA)	Signal transduction mechanisms	serine-type endopeptidase inhibitor activity | protein kinase activity | ATP binding | protein amino acid phosphorylation | protein-tyrosine kinase activity | protein serine/threonine kinase activity	0.035727	0.0679117	0	0	0.29383	0.157729	0.0534759	0.0499127
gw1.9.359.1	13138								Dehydrogenases with different specificities (related to short-chain alcohol dehydrogenases)	Secondary metabolites biosynthesis, transport and catabolism	cysteine-type endopeptidase activity | proteolysis and peptidolysis | metabolism | oxidoreductase activity | C-3 sterol dehydrogenase (C-4 sterol decarboxylase) activity | 3-keto sterol reductase activity | isocitrate dehydrogenase activity | mevaldate reductase activity | gluconate dehydrogenase activity | steroid dehydrogenase activity | oxidoreductase activity, acting on the CH-OH group of don…	68.7746	29.6095	111.523	32.4819	39.2752	33.3333	37.3797	44.3723
gw1.18.163.1	13143								Predicted hydrolase/acyltransferase (alpha/beta hydrolase superfamily)	General function prediction only	catalytic activity | aminopeptidase activity | proteolysis and peptidolysis | aromatic compound metabolism | hydrolase activity | cytoplasm | prolyl aminopeptidase activity	3.9657	1.1545	17.284	13.3674	15.8178	13.2492	18.3957	27.2274
gw1.22.149.1	13148								Phosphatidylinositol-4-phosphate 5-kinase	Signal transduction mechanisms		0.035727	0	0	0.0425713	0.146915	0.105152	0.213904	0.0249563
gw1.3.744.1	13162	K15503							Ankyrin	Cell wall/membrane/envelope biogenesis		2.32226	0.0679117	6.99588	6.17284	8.03134	7.78128	9.14439	6.86299
gw1.11.401.1	13166								Ribosomal protein S6 kinase and related proteins	Signal transduction mechanisms	protein kinase activity | ATP binding | protein amino acid phosphorylation | protein-tyrosine kinase activity | protein serine/threonine kinase activity	0	0	0	0.0425713	0	0	0	0
gw1.6.743.1	13173								Sideroflexin	General function prediction only	cation transport | cation transporter activity | membrane	0.928903	14.1935	11.1111	8.93997	8.12929	8.4122	9.30481	10.1572
gw1.1.860.1	13174								DNA polymerase delta, catalytic subunit	Replication, recombination and repair		0.500179	0.135823	0.823045	2.89485	4.01567	4.04837	7.59358	2.99476
gw1.6.744.1	13176											1.28617	0.916808	4.11523	2.51171	3.23213	3.3123	3.26203	4.11779
gw1.62.3.1	13177								FOG: Transposon-encoded proteins with TYA, reverse transcriptase, integrase domains in various combinations	General function prediction only	DNA binding | DNA recombination	0	0	0	0	0	0	0	0
gw1.5.862.1	13178								Ribosomal protein S6 kinase	Signal transduction mechanisms	protein kinase activity | ATP binding | protein amino acid phosphorylation | protein-tyrosine kinase activity | protein serine/threonine kinase activity	16.8989	7.74194	47.7366	22.3925	24.7307	19.5584	25.615	14.1502
gw1.7.555.1	13179								Prohibitins and stomatins of the PID superfamily	Energy production and conversion	membrane	4.10861	6.72326	7.81893	4.81056	6.26836	5.94111	7.16578	10.831
gw1.3.747.1	13185								Ankyrin	Cell wall/membrane/envelope biogenesis		0.178635	0.0679117	1.23457	0.0851426	0.195886	0.157729	0.374332	0
gw1.5.863.1	13189											5.32333	0.203735	27.1605	12.0051	13.81	10.1472	13.369	5.69004
gw1.12.385.1	13204								Aldo/keto reductase family proteins	General function prediction only	oxidoreductase activity | alcohol dehydrogenase (NADP+) activity	0.107181	0.373514	0.411523	0.0425713	0	0.0525762	0.106952	0.149738
gw1.51.55.1	13218								Serine/threonine protein kinase	Signal transduction mechanisms	protein kinase activity | ATP binding | protein amino acid phosphorylation | protein-tyrosine kinase activity | protein serine/threonine kinase activity | transmembrane receptor protein serine/threonine kinase activity | 3-phosphoinositide-dependent protein kinase activity | DNA-dependent protein kinase activity | AMP-activated protein kinase activity | casein kinase activity | casein kinase I ac…	0	0	0	0	0.0489716	0.157729	0.0534759	0
gw1.16.257.1	13221								Thioredoxin reductase	Posttranslational modification, protein turnover, chaperones	electron transport | oxidoreductase activity | disulfide oxidoreductase activity | thioredoxin-disulfide reductase activity	28.0815	14.5671	110.288	20.8599	29.6768	16.2461	21.5508	40.7786
gw1.7.559.1	13224								NAD dependent epimerase	General function prediction only	tRNA ligase activity | ATP binding | tRNA aminoacylation for protein translation | L-threonine 3-dehydrogenase activity	34.8696	66.961	184.362	11.6645	14.3976	15.2471	16.4706	45.0961
gw1.3.750.1	13232								Voltage-gated shaker-like K+ channel, subunit beta/KCNAB	Energy production and conversion	oxidoreductase activity | glucose dehydrogenase activity | alkanesulfonate monooxygenase activity | oxidoreductase activity, acting on CH-OH group of donors | pinocarveol dehydrogenase activity | chloral hydrate dehydrogenase activity | hydroxymethylmethylsilanediol oxidase activity | 1-phenylethanol dehydrogenase activity | myrtenol dehydrogenase activity | versicolorin reductase activity | keto…	1.00036	0.40747	2.88066	1.66028	1.95886	0.736067	2.08556	0.848515
gw1.2.898.1	13243								Phosphatidylinositol-4-phosphate 5-kinase	Signal transduction mechanisms		0	0.203735	0	0	0	0	0	0
gw1.6.748.1	13246								U4/U6 small nuclear ribonucleoprotein Prp4 (contains WD40 repeats)	RNA processing and modification		0.035727	0.0339559	0	0	0	0	0	0.0249563
gw1.4.735.1	13257								Lipid exporter ABCA1 and related proteins, ABC superfamily	Lipid transport and metabolism	ATP binding | ATPase activity	0	0	0	0	0	0	0	0
gw1.13.324.1	13259								Transporter, ABC superfamily (Breast cancer resistance protein)	Secondary metabolites biosynthesis, transport and catabolism	ATP binding | ATPase activity | nucleotide binding | nucleoside-triphosphatase activity	0.035727	0.135823	0	0.127714	0	0.157729	0.160428	0.0499127
gw1.14.279.1	13263								Aldo/keto reductase family proteins	General function prediction only	oxidoreductase activity | glucose dehydrogenase activity | alkanesulfonate monooxygenase activity | oxidoreductase activity, acting on CH-OH group of donors | pinocarveol dehydrogenase activity | chloral hydrate dehydrogenase activity | hydroxymethylmethylsilanediol oxidase activity | 1-phenylethanol dehydrogenase activity | myrtenol dehydrogenase activity | versicolorin reductase activity | keto…	9.07467	1.96944	15.2263	19.8808	22.478	16.3512	21.2834	14.4747
gw1.7.561.1	13267	K01750							Mu-crystallin	Amino acid transport and metabolism		3.85852	1.4601	11.5226	3.06513	4.55436	4.57413	5.5615	7.91116
gw1.12.391.1	13271	K16195							eIF-2alpha kinase PEK/EIF2AK3	Translation, ribosomal structure and biogenesis	protein kinase activity | ATP binding | protein amino acid phosphorylation | protein-tyrosine kinase activity | protein serine/threonine kinase activity	11.647	11.3073	32.9218	13.3248	17.6298	17.0873	23.8503	14.7242
gw1.258.2.1	13277	K05768							Actin regulatory proteins (gelsolin/villin family)	Cytoskeleton	actin binding	0.035727	0	0	0	0	0	0.0534759	0.149738
gw1.23.174.1	13281								Purple acid phosphatase	Carbohydrate transport and metabolism		2.32226	0.98472	9.87654	6.00255	8.22723	6.72976	6.63102	5.715
gw1.4.737.1	13292	K01175							Arylacetamide deacetylase	Defense mechanisms	catalytic activity	0.035727	0.135823	0	0.0425713	0.0489716	0.0525762	0	0.124782
gw1.29.124.1	13301								Sulfotransferase	General function prediction only	sulfotransferase activity | N-acetylglucosamine 6-O-sulfotransferase activity | N-acetylgalactosamine 4-O-sulfotransferase activity | heparan sulfate 2-O-sulfotransferase activity | [heparan sulfate]-glucosamine N-sulfotransferase activity | HNK-1 sulfotransferase activity | heparan sulfate 6-O-sulfotransferase activity | trans-9R,10R-dihydrodiolphenanthrene sulfotransferase activity | 1-phenanth…	5.21615	1.52801	3.7037	3.36313	3.9667	4.46898	4.65241	5.46544
gw1.4.740.1	13311								Ankyrin	Cell wall/membrane/envelope biogenesis		0.142908	0.373514	0	0	0.195886	0.157729	0.26738	0.074869
gw1.12.392.1	13322								Uncharacterized conserved protein	Function unknown		2.00071	0.101868	4.11523	0.723712	0.881489	0.736067	1.76471	3.01972
gw1.4.744.1	13348	K00609	pyrB, PYR2; aspartate carbamoyltransferase catalytic subunit [EC:2.1.3.2]	M00051	Uridine monophosphate biosynthesis, glutamine (+ PRPP) => UMP [PATH:map00240]	Pyrimidine metabolism	Nucleotide and amino acid metabolism	Pathway module	Multifunctional pyrimidine synthesis protein CAD (includes carbamoyl-phophate synthetase, aspartate transcarbamylase, and glutamine amidotransferase)	General function prediction only	aspartate carbamoyltransferase activity | 'de novo' pyrimidine base biosynthesis | amino acid metabolism | amino acid binding | carboxyl- and carbamoyltransferase activity	3.64416	1.08659	18.5185	8.34398	9.6474	7.25552	11.016	24.3574
gw1.6.753.1	13365										catalytic activity | metabolism	0.214362	0	0.411523	9.45083	10.6758	12.6183	15.2406	20.8136
gw1.16.259.1	13369								Sulfatase	General function prediction only	metabolism | sulfuric ester hydrolase activity | transporter activity | transport | membrane | steryl-sulfatase activity	0.250089	5.90832	0	0.297999	0.195886	0.262881	0.26738	2.84502
gw1.16.260.1	13379	K07918							GTP-binding protein-like, RAS superfamily	Signal transduction mechanisms	GTP binding | small GTPase mediated signal transduction | protein transport | GTPase activity | small monomeric GTPase activity	0.0714541	2.41087	0	0.0425713	0	0.0525762	0	0.723733
gw1.1.876.1	13380											12.3616	1.35823	27.572	12.7714	16.2586	11.0936	17.754	62.5406
gw1.7.564.1	13383								Ca2+/calmodulin-dependent protein kinase, EF-Hand protein superfamily	Signal transduction mechanisms	protein kinase activity | ATP binding | protein amino acid phosphorylation | protein-tyrosine kinase activity | protein serine/threonine kinase activity	2.92962	1.12054	1.64609	11.2814	20.2253	12.9338	17.8075	0.399301
gw1.6.758.1	13413								Isocitrate lyase	Energy production and conversion	catalytic activity | metabolism | carboxyvinyl-carboxyphosphonate phosphorylmutase activity	0.500179	0.475382	3.29218	1.78799	2.10578	1.47213	2.40642	1.09808
gw1.1.880.1	13416								N-arginine dibasic convertase NRD1 and related Zn2+-dependent endopeptidases, insulinase superfamily	Posttranslational modification, protein turnover, chaperones	metalloendopeptidase activity | proteolysis and peptidolysis	3.53698	1.29032	9.46502	0.170285	0.29383	0.42061	0.160428	1.02321
gw1.1.881.1	13422	K15105							Mitochondrial aspartate/glutamate carrier protein Aralar/Citrin (contains EF-hand Ca2+-binding domains)	Energy production and conversion	binding | transport | membrane | mitochondrial inner membrane | transporter activity	0	0	0	0	0	0	0	0.0249563
gw1.5.880.1	13431											7.21686	2.27504	13.1687	1.66028	2.20372	1.31441	1.60428	1.74694
gw1.6.761.1	13433	K06861	lptB; lipopolysaccharide export system ATP-binding protein [EC:3.6.3.-]	M00320	Lipopolysaccharide export system [PATH:map02010] [BR:ko02000]	ABC-2 type and other transport systems	Environmental information processing	Structural complex	Lipid exporter ABCA1 and related proteins, ABC superfamily	Lipid transport and metabolism	ATP binding | ATPase activity | nucleotide binding | nucleoside-triphosphatase activity	1.28617	0	0.411523	0	0.195886	0.473186	0.160428	1.09808
gw1.2.914.1	13438	K04843							Voltage-gated Ca2+ channels, alpha1 subunits	Signal transduction mechanisms	cation channel activity | cation transport | membrane	0.142908	0.101868	0	0.127714	0.0489716	0.210305	0.26738	0
gw1.9.368.1	13446								Predicted PhzC/PhzF-type epimerase	General function prediction only	catalytic activity | biosynthesis	1.67917	7.02886	13.9918	10.0468	9.05975	11.5668	12.7273	7.33716
gw1.33.96.1	13451								STE20-like serine/threonine kinase MST	Signal transduction mechanisms	protein kinase activity | ATP binding | protein amino acid phosphorylation | protein-tyrosine kinase activity | protein serine/threonine kinase activity	0	0	0	0	0	0	0	0.0998253
gw1.6.763.1	13453										photosynthesis light harvesting | membrane	18.6852	6.79117	31.2757	264.325	311.655	326.866	407.112	962.091
gw1.1.885.1	13462								NADH-cytochrome b-5 reductase	Energy production and conversion	electron transport | oxidoreductase activity	1.39335	0.237691	6.58436	0.425713	0.489716	0.578339	0.534759	2.24607
gw1.1.886.1	13477											0.928903	0.40747	0.823045	2.00085	1.51812	2.15563	1.81818	3.04467
gw1.1.888.1	13488								Predicted hydrolase/acyltransferase (alpha/beta hydrolase superfamily)	General function prediction only	catalytic activity | aromatic compound metabolism | hydrolase activity	50.7681	1.1545	67.0782	0.766284	1.0284	0.578339	1.12299	8.03594
gw1.8.469.1	13493								Long chain fatty acid elongase	Lipid transport and metabolism	integral to membrane	0	0.101868	0	0.0425713	0	0	0	0
gw1.34.106.1	13498								Predicted hydrolase/acyltransferase (alpha/beta hydrolase superfamily)	General function prediction only	catalytic activity | aromatic compound metabolism | hydrolase activity	15.6484	0.950764	62.1399	0.595998	1.27326	0.578339	1.17647	2.99476
gw1.7.568.1	13505	K02528							Ribosomal RNA adenine dimethylase	RNA processing and modification	S-adenosylmethionine-dependent methyltransferase activity | rRNA modification | rRNA (adenine-N6,N6-)-dimethyltransferase activity | rRNA methyltransferase activity | rRNA processing | rRNA (adenine) methyltransferase activity | C-terminal protein carboxyl methyltransferase activity | methyltransferase activity | C-methyltransferase activity | N-methyltransferase activity | O-methyltransferase ac…	0.96463	11.6808	8.23045	13.1545	13.9079	12.0925	16.0963	3.66858
gw1.6.768.1	13518	K11423							Transcription factor NSD1 and related SET domain proteins	Transcription		4.00143	1.7657	6.99588	5.36398	7.44368	5.83596	8.12834	16.9703
gw1.9.372.1	13525								Predicted alpha/beta hydrolase BEM46	General function prediction only	catalytic activity	1.89353	1.05263	8.23045	4.46999	5.48482	3.83807	5.18717	12.2785
gw1.5.888.1	13553	K11822							Sulfotransferase	General function prediction only	sulfotransferase activity | N-acetylglucosamine 6-O-sulfotransferase activity | N-acetylgalactosamine 4-O-sulfotransferase activity | heparan sulfate 2-O-sulfotransferase activity | [heparan sulfate]-glucosamine N-sulfotransferase activity | HNK-1 sulfotransferase activity | heparan sulfate 6-O-sulfotransferase activity | trans-9R,10R-dihydrodiolphenanthrene sulfotransferase activity | 1-phenanth…	5.07324	0.101868	9.46502	1.61771	2.64447	1.78759	2.62032	2.44572
gw1.3.765.1	13554								Predicted dehydrogenase	General function prediction only	valine metabolism | 3-hydroxyisobutyrate dehydrogenase activity	0	0.57725	0	0	0	0	0	0
gw1.4.757.1	13576								Ankyrin	Cell wall/membrane/envelope biogenesis		0.107181	0.203735	0	0.255428	0.195886	0.105152	0.374332	0.0499127
gw1.3.766.1	13578	K12870	ISY1; pre-mRNA-splicing factor ISY1	M00355	Spliceosome, 35S U5-snRNP [PATH:map03040] [BR:ko03041]	Spliceosome	Genetic information processing	Structural complex	mRNA splicing factor	RNA processing and modification		5.35906	4.88964	29.2181	11.4091	12.5857	9.88433	12.5134	21.3377
gw1.9.375.1	13581								FOG: Leucine rich repeat	General function prediction only		0.107181	0.0679117	0.411523	0.0425713	0.146915	0.105152	0.213904	0.074869
gw1.30.106.1	13582	K10364							F-actin capping protein, alpha subunit	Cytoskeleton	actin binding | F-actin capping protein complex | actin cytoskeleton organization and biogenesis	0.035727	0.0339559	0	0	0.0979432	0.105152	0	0.174694
gw1.6.771.1	13593	K01990	ABC-2.A; ABC-2 type transport system ATP-binding protein	M00254	ABC-2 type transport system [BR:ko02000]	ABC-2 type and other transport systems	Environmental information processing	Structural complex	Lipid exporter ABCA1 and related proteins, ABC superfamily	Lipid transport and metabolism	ATP binding | ATPase activity | nucleotide binding | nucleoside-triphosphatase activity	1.03608	0.0339559	0.823045	0.0851426	0.0489716	0.105152	0.213904	0.673821
gw1.16.264.1	13597								cAMP-dependent protein kinase types I and II, regulatory subunit	Signal transduction mechanisms	cAMP-dependent protein kinase complex | protein amino acid phosphorylation | cAMP-dependent protein kinase regulator activity | protein kinase activity | protein kinase CK2 activity | cAMP-dependent protein kinase activity | protein kinase CK2 complex | protein kinase CK2 regulator activity	0.107181	0.271647	0.411523	0.170285	0.146915	0.157729	0.0534759	0.224607
gw1.5.891.1	13600								Transporter, ABC superfamily (Breast cancer resistance protein)	Secondary metabolites biosynthesis, transport and catabolism	ATP binding | ATPase activity | nucleotide binding | nucleoside-triphosphatase activity	18.5066	29.5416	16.8724	6.17284	6.46425	4.46898	6.68449	10.9808
gw1.25.157.1	13608								AAA+-type ATPase containing the bromodomain	Posttranslational modification, protein turnover, chaperones	nucleotide binding | nucleoside-triphosphatase activity | ATP binding	1.10754	0.135823	0	2.21371	4.45642	3.78549	8.93048	11.5298
gw1.55.40.1	13618								Kinesin (SMY1 subfamily)	Cytoskeleton	microtubule motor activity | ATP binding | microtubule associated complex | microtubule-based movement	0.035727	0.0339559	0	0.0425713	0.0489716	0.0525762	0.213904	0.0499127
gw1.31.124.1	13619											0	3.90492	0	0	0	0	0	0
gw1.56.26.1	13620								Predicted glyoxalase	Carbohydrate transport and metabolism		0.35727	1.49406	0	0.0851426	0.0489716	0.315457	0.374332	0.174694
gw1.1.897.1	13624										catalytic activity | iron ion binding	0.178635	0.169779	0.411523	0	0	0	0	0.0249563
gw1.10.409.1	13628								Aldo/keto reductase family proteins	General function prediction only	oxidoreductase activity | regulation of oxidoreductase activity	1.10754	0.950764	2.88066	1.78799	1.71401	1.68244	1.22995	0.449214
gw1.13.336.1	13629								FOG: Leucine rich repeat	General function prediction only	DNA binding | nucleus	0.035727	0.135823	0	0.0851426	0.0489716	0	0.160428	0.0499127
gw1.9.377.1	13633								Transporter, ABC superfamily (Breast cancer resistance protein)	Secondary metabolites biosynthesis, transport and catabolism	ATP binding | ATPase activity | nucleotide binding | nucleoside-triphosphatase activity | phosphopantetheine binding	3.50125	3.63328	4.93827	16.5177	21.4496	17.2976	20.6952	85.1011
gw1.10.410.1	13634										catalytic activity | metabolism	0	0.0679117	0	0	0	0	0	0
gw1.10.412.1	13640								Transporter, ABC superfamily (Breast cancer resistance protein)	Secondary metabolites biosynthesis, transport and catabolism	ATP binding | ATPase activity	0	0	0	0	0	0	0.0534759	0
gw1.21.200.1	13646								Predicted methyltransferase	General function prediction only	S-adenosylmethionine-dependent methyltransferase activity | rRNA (adenine-N6,N6-)-dimethyltransferase activity | C-terminal protein carboxyl methyltransferase activity | methyltransferase activity | C-methyltransferase activity | N-methyltransferase activity | O-methyltransferase activity | S-methyltransferase activity | RNA methyltransferase activity | mRNA methyltransferase activity | tRNA meth…	0.464452	14.1935	7.40741	12.9417	11.998	13.2492	13.0481	8.60993
gw1.7.571.1	13668										hydrolase activity, hydrolyzing O-glycosyl compounds | carbohydrate metabolism	0	0.169779	0	0	0	0	0	0
gw1.9.378.1	13671	K02836							Mitochondrial polypeptide chain release factor	Translation, ribosomal structure and biogenesis	translation release factor activity | translational termination	0.178635	0.271647	0.823045	1.36228	1.22429	0.788644	1.17647	0.848515
gw1.12.404.1	13675										hydrolase activity, hydrolyzing O-glycosyl compounds | carbohydrate metabolism	0.035727	0.0339559	0	0	0.244858	0.0525762	0	0
gw1.4.769.1	13690	K03424							TatD-related DNase	Replication, recombination and repair	endodeoxyribonuclease activity, producing 5'-phosphomonoesters	24.8303	8.42105	27.572	6.30055	7.83546	5.88854	9.57219	13.2269
gw1.6.778.1	13698	K06911										0.893176	2.309	3.29218	8.25883	8.9618	8.14932	12.6738	20.3144
gw1.19.166.1	13701								AAA+-type ATPase	Posttranslational modification, protein turnover, chaperones	ATP binding | nucleotide binding | nucleoside-triphosphatase activity	0.321543	0.57725	0	1.14943	1.95886	1.05152	1.12299	1.04817
gw1.23.185.1	13713	K08486							SNARE protein Syntaxin 1 and related proteins	Intracellular trafficking, secretion, and vesicular transport	membrane	8.64594	15.7555	58.0247	34.3976	40.3036	35.2261	38.3422	45.9196
gw1.1.901.1	13714								Extracellular protein SEL-1 and related proteins	Signal transduction mechanisms		1.85781	7.8438	4.93827	7.15198	8.37414	7.5184	5.7754	2.86998
gw1.2.937.1	13753								Aldo/keto reductase family proteins	General function prediction only	oxidoreductase activity | glucose dehydrogenase activity | alkanesulfonate monooxygenase activity | oxidoreductase activity, acting on CH-OH group of donors | pinocarveol dehydrogenase activity | chloral hydrate dehydrogenase activity | hydroxymethylmethylsilanediol oxidase activity | 1-phenylethanol dehydrogenase activity | myrtenol dehydrogenase activity | versicolorin reductase activity | keto…	0	0	0	0.127714	0.0489716	0	0.0534759	0.0249563
gw1.17.254.1	13754								Vacuolar sorting protein VPS1, dynamin, and related proteins	Intracellular trafficking, secretion, and vesicular transport	GTPase activity | GTP binding	2.53662	1.83362	2.05761	5.66198	6.70911	5.73081	4.86631	0.349389
gw1.7.575.1	13761	K00599							Predicted methyltransferase	General function prediction only	S-adenosylmethionine-dependent methyltransferase activity | methyltransferase activity | rRNA (adenine-N6,N6-)-dimethyltransferase activity | C-terminal protein carboxyl methyltransferase activity | C-methyltransferase activity | N-methyltransferase activity | O-methyltransferase activity | S-methyltransferase activity | RNA methyltransferase activity | mRNA methyltransferase activity | tRNA meth…	0.571633	1.79966	4.93827	2.97999	3.91773	3.41746	3.85027	3.31919
gw1.644.3.1	13764								Ribonucleotide reductase, alpha subunit	Nucleotide transport and metabolism	ribonucleoside-diphosphate reductase activity | ribonucleoside-diphosphate reductase complex | DNA replication	0	0	0	0	0.0489716	0	0	0.0249563
gw1.6.781.1	13765								Aldo/keto reductase family proteins	General function prediction only	oxidoreductase activity | glucose dehydrogenase activity | alkanesulfonate monooxygenase activity | oxidoreductase activity, acting on CH-OH group of donors | pinocarveol dehydrogenase activity | chloral hydrate dehydrogenase activity | hydroxymethylmethylsilanediol oxidase activity | 1-phenylethanol dehydrogenase activity | myrtenol dehydrogenase activity | versicolorin reductase activity | keto…	10.9325	0.98472	22.2222	8.98255	10.0392	7.93901	10.6952	13.2019
gw1.11.418.1	13767	K04518	pheA2; prephenate dehydratase [EC:4.2.1.51]	M00024	Phenylalanine biosynthesis, chorismate => phenylalanine [PATH:map01230 map00400]	Aromatic amino acid metabolism	Nucleotide and amino acid metabolism	Pathway module	Prephenate dehydratase	Amino acid transport and metabolism	prephenate dehydratase activity | L-phenylalanine biosynthesis	8.28867	51.2733	43.6214	25.1171	28.8443	20.3996	25.9893	40.5041
gw1.4.776.1	13789								Predicted ATPase, nucleotide-binding	Cell cycle control, cell division, chromosome partitioning		9.86066	1.66384	41.1523	1.83057	1.46915	1.62986	1.97861	1.84677
gw1.6.785.1	13803											0.285816	0.0679117	0	4.5977	6.51322	7.09779	8.12834	0.0499127
gw1.25.161.1	13838	K03249							Translation initiation factor 3, subunit f (eIF-3f)	Translation, ribosomal structure and biogenesis	electron transport | threonine endopeptidase activity | proteasome endopeptidase activity	10.1822	205.059	124.691	137.037	119.882	129.18	133.69	150.786
gw1.14.282.1	13844	K03929							Acetylcholinesterase/Butyrylcholinesterase	Signal transduction mechanisms	rhodopsin-like receptor activity | G-protein coupled receptor protein signaling pathway | integral to membrane | catalytic activity	0	0.0339559	0	0	0	0	0	0
gw1.18.174.1	13851								Uncharacterized conserved protein	Function unknown		10.6109	1.83362	13.9918	22.7331	29.4319	32.1241	36.1497	48.9643
gw1.6.786.1	13853								O-linked N-acetylglucosamine transferase OGT	Signal transduction mechanisms		0.535906	0.611205	2.05761	0.766284	0.832517	1.20925	1.12299	0.0998253
gw1.45.95.1	13865								Serine/threonine protein kinase	Signal transduction mechanisms	protein kinase activity | ATP binding | protein amino acid phosphorylation | protein-tyrosine kinase activity | protein serine/threonine kinase activity | transmembrane receptor protein serine/threonine kinase activity | 3-phosphoinositide-dependent protein kinase activity | DNA-dependent protein kinase activity | AMP-activated protein kinase activity | casein kinase activity | casein kinase I ac…	0	0	0	0	0	0	0	0
gw1.6.792.1	13917											0.750268	0.237691	0.823045	2.04342	2.84035	1.62986	2.45989	5.04118
gw1.5.911.1	13918	K08866							Dual specificity; serine/threonine and tyrosine kinase	Cell cycle control, cell division, chromosome partitioning	protein kinase activity | ATP binding | protein amino acid phosphorylation | protein serine/threonine kinase activity	0.107181	0	0.411523	0.127714	0.146915	0.157729	0.427807	0.773646
gw1.6.795.1	13930	K12613	DCP2; mRNA-decapping enzyme subunit 2 [EC:3.6.1.62]	M00395	Decapping complex [PATH:map03018]	RNA processing	Genetic information processing	Structural complex	Decapping enzyme complex, predicted pyrophosphatase DCP2	RNA processing and modification		15.7914	32.9032	50.2058	29.4168	31.2439	27.1293	29.2513	57.0751
gw1.4.781.1	13936											3.9657	1.96944	4.11523	10.5577	12.3898	10.9359	15.615	20.9633
gw1.12.420.1	13949								Mitochondrial carrier protein PET8	Energy production and conversion	binding | transport | membrane	0.0714541	0.611205	0.411523	0.297999	0.391773	0.946372	0.695187	36.8355
gw1.12.421.1	13960	K01099							Inositol polyphosphate 5-phosphatase and related proteins	Intracellular trafficking, secretion, and vesicular transport		3.53698	1.35823	4.52675	1.70285	1.90989	2.62881	3.04813	2.52059
gw1.57.22.1	13964								Serine/threonine protein kinase	Signal transduction mechanisms	protein kinase activity | ATP binding | protein amino acid phosphorylation | protein-tyrosine kinase activity | protein serine/threonine kinase activity | transmembrane receptor protein serine/threonine kinase activity | 3-phosphoinositide-dependent protein kinase activity | DNA-dependent protein kinase activity | AMP-activated protein kinase activity | casein kinase activity | casein kinase I ac…	0.035727	0	0	0	0	0	0	0
gw1.19.169.1	13971											0	0	0	0.0425713	0	0.0525762	0	0
gw1.5.915.1	13972								Cytoskeletal protein Adducin	Signal transduction mechanisms	cysteine-type endopeptidase activity | proteolysis and peptidolysis | L-fuculose-phosphate aldolase activity	0.035727	0.0679117	0	0	0	0	0	0.0249563
gw1.1.917.1	13973								Carboxylesterase and related proteins	General function prediction only	catalytic activity | cholinesterase activity	0.035727	0.169779	0	0.212857	0.195886	0.157729	0.106952	0.0998253
gw1.3.782.1	13974	K15445							Uncharacterized conserved protein	Function unknown		1.46481	4.68591	11.5226	7.15198	5.77865	5.15247	6.73797	4.11779
gw1.7.585.1	13977								Uncharacterized conserved protein, contains HELP and WD40 domains	Function unknown		0.142908	0.135823	0	0.510856	0.440744	0.42061	0.588235	22.5106
gw1.28.135.1	13990	K02069	ABC.X2.P; putative ABC transport system permease protein	M00211	Putative ABC transport system [BR:ko02000]	Saccharide and polyol transport system	Environmental information processing	Structural complex				2.46517	0.57725	2.46914	9.40826	11.7042	5.57308	7.00535	9.20888
gw1.8.486.1	13994								Enoyl-CoA isomerase	Lipid transport and metabolism	catalytic activity | metabolism | enoyl-CoA hydratase activity	0.214362	0.0339559	0	0.383142	0.636631	0.473186	0.802139	2.52059
gw1.1.918.1	14005								Phosphoglycerate mutase	Carbohydrate transport and metabolism	catalytic activity | metabolism | glycolysis | intramolecular transferase activity, phosphotransferases | phosphoglycerate mutase activity | 2,3-bisphosphoglycerate-independent phosphoglycerate mutase activity | 2,3-bisphosphoglycerate-dependent phosphoglycerate mutase activity	0	0.169779	0	0	0	0	0	0.074869
gw1.11.427.1	14007										DNA repair	137.835	146.35	648.56	2.21371	1.42018	0.473186	1.12299	9.20888
gw1.6.798.1	14012											1.85781	0.441426	4.93827	18.0502	19.7845	17.7182	21.3904	24.8565
gw1.8.489.1	14019	K04914							Tandem pore domain K+ channel TASK3/THIK-1	Inorganic ion transport and metabolism	potassium channel activity | potassium ion transport | membrane	0.035727	0.101868	0	0.0425713	0.146915	0.105152	0.160428	0.424258
gw1.8.490.1	14021								Ca2+/calmodulin-dependent protein kinase, EF-Hand protein superfamily	Signal transduction mechanisms	protein kinase activity | ATP binding | protein amino acid phosphorylation | protein serine/threonine kinase activity	0.035727	0.203735	0.411523	0	0	0.0525762	0.106952	0
gw1.25.164.1	14032											0.535906	0.509338	1.23457	0.63857	1.17532	0.946372	1.28342	0.0249563
gw1.6.801.1	14036											0.35727	0.169779	0.411523	3.15028	5.58276	3.94322	6.47059	19.4909
gw1.12.425.1	14060								AAA+-type ATPase containing the peptidase M41 domain	Posttranslational modification, protein turnover, chaperones	nucleotide binding | nucleoside-triphosphatase activity | ATP binding	6.25223	7.50424	28.3951	5.87484	7.14985	5.88854	8.07487	13.0022
gw1.2.964.1	14064								Predicted cyclin	General function prediction only	regulation of cell cycle	3.07253	1.7657	9.0535	5.95998	7.54163	6.4143	8.34225	11.455
gw1.16.273.1	14079											0.142908	0.40747	0.411523	4.0017	5.3379	3.68034	4.70588	10.282
gw1.2.968.1	14095	K00721							Dolichol-phosphate mannosyltransferase	General function prediction only	dolichyl-phosphate beta-D-mannosyltransferase activity	2.89389	15.0764	23.4568	9.70626	11.3124	9.46372	9.83957	15.5478
gw1.73.5.1	14101	K07124							Reductases with broad range of substrate specificities	General function prediction only	metabolism | oxidoreductase activity | regulation of oxidoreductase activity	0.178635	0.679117	0.411523	2.51171	3.18315	2.57624	2.6738	3.01972
gw1.12.427.1	14106	K00599							Methyltransferase	General function prediction only	S-adenosylmethionine-dependent methyltransferase activity	0.035727	0.169779	0	0.0425713	0	0.0525762	0.0534759	0
gw1.28.138.1	14117	K01466	allB; allantoinase [EC:3.5.2.5]	M00546	Purine degradation, xanthine => urea [PATH:map00230]	Purine metabolism	Nucleotide and amino acid metabolism	Pathway module	Dihydroorotase and related enzymes	Nucleotide transport and metabolism	dihydropyrimidinase activity	0	0.169779	0	0	0	0.0525762	0.160428	5.16596
gw1.17.266.1	14124	K05760							Adaptor protein Enigma and related PDZ-LIM proteins	Signal transduction mechanisms	zinc ion binding | metabolism | oxidoreductase activity	0.035727	0.135823	0	0.170285	0.195886	0.105152	0	0.174694
gw1.5.928.1	14125	K01466	allB; allantoinase [EC:3.5.2.5]	M00546	Purine degradation, xanthine => urea [PATH:map00230]	Purine metabolism	Nucleotide and amino acid metabolism	Pathway module	Dihydroorotase and related enzymes	Nucleotide transport and metabolism		0.0714541	0.305603	0	0	0	0	0	0.0499127
gw1.9.392.1	14127	K10773							Endonuclease III	Replication, recombination and repair	DNA binding | base-excision repair | DNA-(apurinic or apyrimidinic site) lyase activity	0.750268	2.51273	4.52675	5.36398	4.06464	4.04837	5.34759	6.33891
gw1.1.929.1	14129	K00069							15-hydroxyprostaglandin dehydrogenase and related dehydrogenases	Lipid transport and metabolism	metabolism | oxidoreductase activity | 15-hydroxyprostaglandin dehydrogenase (NAD+) activity	6.0736	1.86757	23.0453	4.46999	5.14202	5.46793	6.57754	5.19092
gw1.1.930.1	14133										photosynthesis light harvesting | membrane	217.399	3.36163	375.72	1.192	0.146915	0.105152	0.106952	2.22111
gw1.3.791.1	14137	K01630									L-allo-threonine aldolase activity | aldehyde-lyase activity | 2,4-dihydroxyhept-2-ene-1,7-dioate aldolase activity	0.321543	0.203735	2.05761	2.29885	2.39961	1.47213	2.94118	2.24607
gw1.3.792.1	14145								Rab GTPase interacting factor, Golgi membrane protein	Intracellular trafficking, secretion, and vesicular transport		27.9743	5.09338	51.4403	11.026	13.859	10.4101	14.3316	15.1984
gw1.2.978.1	14167	K03510							DNA polymerase iota/DNA damage inducible protein	Replication, recombination and repair	DNA repair | DNA-directed DNA polymerase activity | alpha DNA polymerase activity | beta DNA polymerase activity | delta DNA polymerase activity | epsilon DNA polymerase activity | zeta DNA polymerase activity | gamma DNA-directed DNA polymerase activity | eta DNA polymerase activity | iota DNA polymerase activity | mu DNA polymerase activity | lambda DNA polymerase activity | kappa DNA polymeras…	1.10754	0.475382	1.23457	4.51256	6.85602	5.20505	6.95187	7.63664
gw1.345.7.1	14185	K03644							Lipoate synthase	Coenzyme transport and metabolism	lipoate biosynthesis | lipoate synthase activity | catalytic activity | iron ion binding	9.93212	3.97284	27.572	5.83227	7.49265	5.04732	5.88235	3.96806
gw1.8.497.1	14200	K06997							Proline synthetase co-transcribed protein	General function prediction only		36.12	14.8727	130.864	5.44913	6.70911	6.83491	7.1123	10.6813
gw1.5.939.1	14206								Glyoxylate/hydroxypyruvate reductase (D-isomer-specific 2-hydroxy acid dehydrogenase superfamily)	Energy production and conversion	L-serine biosynthesis | oxidoreductase activity, acting on the CH-OH group of donors, NAD or NADP as acceptor	2.1079	0.237691	8.64198	3.49085	4.55436	2.94427	3.95722	4.7417
gw1.2.981.1	14207								Mitochondrial/plastidial beta-ketoacyl-ACP reductase	Lipid transport and metabolism	metabolism | oxidoreductase activity | 3-hydroxybutyrate dehydrogenase activity	1.67917	1.32428	1.23457	3.78885	3.72184	3.68034	4.4385	4.24258
gw1.2.982.1	14209	K12188	SNF8, EAP30; ESCRT-II complex subunit VPS22	M00410	ESCRT-II complex [PATH:map04144]	Protein processing	Genetic information processing	Structural complex	RNA polymerase II transcription factor complex subunit	Transcription		1.85781	0.305603	6.17284	3.78885	4.89716	3.52261	4.81283	6.63838
gw1.2.983.1	14212	K10773							Endonuclease III	Replication, recombination and repair	DNA binding | base-excision repair | endonuclease activity | DNA repair | DNA-(apurinic or apyrimidinic site) lyase activity	12.8975	13.2088	68.7243	12.6862	12.5857	11.1987	12.7273	10.7312
gw1.9.394.1	14226								Phosphoglycerate mutase	Carbohydrate transport and metabolism	catalytic activity | metabolism | glycolysis | intramolecular transferase activity, phosphotransferases	0.035727	0	0	0	0	0	0	0
[truncated: 9,904 more rows]
